# Supplementary material for: IOCBIO Sparks detection and analysis software
Source: PeerJ. 2019 Mar 29;7:e6652. doi: 10.7717/peerj.6652 (PMC6442673; doi:10.7717/peerj.6652)
Supplement: Supplemental Information 1 — Sparks and their characteristics detected for experiments performed in the control conditions. [file peerj-07-6652-s001.xlsx]

## Sheet: experiment
experiment_id	duration	length	pixels_time	pixels_space	transposed
98c6e6bd34558065e0a0fc4278982da590f980effb989879bc2ba0ff61322b60	91636.4	74.8465	60000	512	0
00b07acbfd24affb0b70d35a9bd527bdc7eaf7e312c57212b3edd693cbb49533	91636.4	71.8369	60000	512	0
63c87e36167be5c7f7b2921d92ddfb2421b7f356bfe3fb631a632a363e4b997b	91636.4	71.1791	60000	512	0
a12b5f06b3dbd88481a092e2377edbc74b33db4ff0654faa7e8d753783e0724a	91636.4	75.1601	60000	512	0
85bd3320f2d594e8139757a68f3855a65f159487e59fbbbcb4a3f7c15981f940	91636.4	71.4398	60000	512	0
51bd81c953ced74bafb98b79e1cd4f0d3948d391d3c19b315631a54634e61867	91636.4	71.1805	60000	512	0
527b05eb2b89550bc2003d94ff36265d7aae04b979c8a8cf6f8797618ba09851	91636.4	70.9467	60000	512	0
3495f861bf481a1a71ef57d11203fbb4645f7c74366e193a1ae04a86e0ef29c7	91636.4	71.7858	60000	512	0
2a29d87caafa440790088af40e5c890ea575b9326448f116bce450bc89151d58	91636.4	73.7276	60000	512	0
3e2e96552c209652142169e03ab9cd0c6c27148ff48c1bca6de45bc5913d3886	91636.4	71.3923	60000	512	0
ff1d42e74dfd856ecd125bfd4a0c9be3a5fc62f6fcbffc173418eaef51da65f7	91636.4	71.8859	60000	512	0
40d1ebf047804d1ad47dfc84692b3a8e6e91952201613ab496d7db9e0aafdb90	115636	71.4286	60000	512	0
c58de1dbf3e95ec70e6c02d9cea3b234bd7637a4f41010610d4fabf1ec944cf2	91636.4	72.3457	60000	512	0
10f1647e5cbcf44c086709368b675ec946404680764b6183db01de247369acd4	91636.4	71.4286	60000	512	0
daf6bf1de591b05d3c9c3593553ee709a90e68f9ccaff872284b0f82d3e1a518	91636.4	71.4286	60000	512	0
aa964fac2246e7cb2d3c312d80375b4f7224e836ec6ada1580ccba470f237f9c	91636.4	71.7006	60000	512	0

## Sheet: spark
Database key:	experiment_id	spark no	amplitude	amplitude_blurred	amplitude_blurred_f0	amplitude_f0	f0	location_space	location_time	roi_id	space_half_decay	space_half_raise	space_half_width	space_spline_amplitude	space_spline_amplitude_f0	spark_size	time_half_decay	time_half_raise	time_half_width	time_spline_amplitude	time_spline_amplitude_f0
Parameter:			Amplitude	Amplitude blurred	Amplitude blurred/image F0	Amplitude/image F0	F0	Location: space	Location: time		Space: half decay	Space: half raise	Space: half width	Space: spline amplitude	Space: spline amplitude/image F0	Spark size	Time: half decay	Time: half raise	Time: half width	Time: spline amplitude	Time: spline amplitude/image F0
Unit:			AU	AU			AU	microm	ms		microm	microm	microm	AU		microm x ms	ms	ms	ms	AU
	98c6e6bd34558065e0a0fc4278982da590f980effb989879bc2ba0ff61322b60	1	26.5835	9.84271	1.1699	3.15971	8.32635	3.8008	33.6	5ad5815d-39e2-4e8e-b854-89e6fbdbc12b	0.327076	0.388813	0.71589	10.7165	1.27376	13.3958	3.60907	4.03678	7.64585	8.84711	1.05157
	98c6e6bd34558065e0a0fc4278982da590f980effb989879bc2ba0ff61322b60	2	15.4614	11.7917	1.40156	1.83774	9.84385	3.50843	33.6	30d3cff2-659a-44e2-972c-909980d718ee	0.565613	0.400151	0.965763	7.35683	0.874431	11.6097	2.5836	2.74308	5.32668	11.3719	1.35166
	98c6e6bd34558065e0a0fc4278982da590f980effb989879bc2ba0ff61322b60	3	12.8159	7.17724	0.853085	1.52329	7.76766	3.94698	42.7636	26d5a5f8-bafc-4718-a80c-efcfa267a328	1.78798	0.978259	2.76624	5.92767	0.704562	26.5684	3.37828	10.357	13.7353	6.98722	0.830499
	98c6e6bd34558065e0a0fc4278982da590f980effb989879bc2ba0ff61322b60	4	12.094	10.1902	1.2112	1.43749	9.49076	4.23935	33.6	56cfb123-aa11-4f11-95e0-36b4b00bfc0e	0.374006	1.00873	1.38274	6.6159	0.786364	11.833	2.15841	2.8524	5.01081	10.0803	1.19815
	98c6e6bd34558065e0a0fc4278982da590f980effb989879bc2ba0ff61322b60	5	-0.167539	8.58715	1.02067	-0.0199137	10.1587	3.50843	35.1273	ec60894a-72f6-4864-9a7c-dcf4ad223a90	0.436617	0.422945	0.859563	10.3519	1.23042	10.0469	3.79297	3.64071	7.43368	13.2938	1.5801
	98c6e6bd34558065e0a0fc4278982da590f980effb989879bc2ba0ff61322b60	6	13.2285	8.50261	1.01062	1.57234	8.34032	3.50843	36.6545	7c4ac716-9cd3-4148-aa31-e543ffc2e152	0.340882	0.610699	0.951581	6.35465	0.755312	10.7167	6.10857	3.64416	9.75274	6.75018	0.802325
	98c6e6bd34558065e0a0fc4278982da590f980effb989879bc2ba0ff61322b60	7	19.7568	9.69222	1.15202	2.34829	10.9523	3.65461	39.7091	855833b3-be02-4aaf-b50e-29ed836a7316	0.281111	0.373108	0.654219	8.29686	0.986163	9.8236	1.83246	4.6307	6.46316	9.09659	1.08122
	00b07acbfd24affb0b70d35a9bd527bdc7eaf7e312c57212b3edd693cbb49533	1	22.0509	16.5334	0.885676	1.18124	17.6295	4.63011	33.6	05427f10-3675-424c-94a9-db1988f87702	0.803384	1.02384	1.82722	13.7335	0.73569	33.0001	4.11489	3.4708	7.58569	16.2572	0.870876
	00b07acbfd24affb0b70d35a9bd527bdc7eaf7e312c57212b3edd693cbb49533	2	21.7348	15.6862	0.840291	1.16431	19.2511	4.48981	42.7636	8e31c4b1-4abb-442d-b91b-4cd338974749	0.47624	0.63396	1.1102	13.1232	0.702994	28.0715	10.1957	4.16947	14.3652	12.3429	0.661192
	00b07acbfd24affb0b70d35a9bd527bdc7eaf7e312c57212b3edd693cbb49533	3	11.9328	10.887	0.583202	0.639227	17.4406	3.64797	39.7091	a6fde78f-374b-4a75-9740-2147858bbe0c	0.553841	0.385851	0.939692	10.9963	0.589059	43.5001	16.4253	10.0552	26.4804	10.1562	0.544055
	00b07acbfd24affb0b70d35a9bd527bdc7eaf7e312c57212b3edd693cbb49533	4	9.99825	12.514	0.670362	0.535594	18.184	3.50766	38.1818	84754363-781d-4df2-a68d-1aed9782117e	2.02175	0.782515	2.80427	9.502	0.50901	49.9287	8.28701	3.80197	12.089	11.7879	0.631464
	00b07acbfd24affb0b70d35a9bd527bdc7eaf7e312c57212b3edd693cbb49533	5	23.5048	13.4306	0.719463	1.25912	15.1356	3.50766	36.6545	4c48b236-8417-4709-941d-434f99d49178	0.292646	0.404216	0.696861	8.81066	0.471976	9.42859	2.01088	3.5181	5.52897	11.6721	0.625258
	00b07acbfd24affb0b70d35a9bd527bdc7eaf7e312c57212b3edd693cbb49533	6	-1.44126	12.3233	0.660142	-0.0772067	15.2118	3.64797	35.1273	5af9143a-1202-49f3-a875-67c2e2b460c1	0.256302	0.785755	1.04206	8.51338	0.456051	8.57145	2.70512	3.29259	5.99771	10.8753	0.582578
	00b07acbfd24affb0b70d35a9bd527bdc7eaf7e312c57212b3edd693cbb49533	7	13.2278	13.577	0.727303	0.708599	16.2903	3.64797	35.1273	f1d87bd4-c4c9-40ca-997e-1b94431b8e3e	0.443778	0.957908	1.40169	10.3675	0.555373	24.0001	4.42282	3.00937	7.43219	14.0821	0.754363
	00b07acbfd24affb0b70d35a9bd527bdc7eaf7e312c57212b3edd693cbb49533	8	16.094	14.9315	0.799865	0.862137	17.3201	4.48981	41.2364	f62734aa-086b-4e16-899d-0553a4f37464	2.21154	0.586985	2.79853	11.9791	0.641707	69.643	3.53612	4.27608	7.8122	16.9643	0.908755
	00b07acbfd24affb0b70d35a9bd527bdc7eaf7e312c57212b3edd693cbb49533	9	3.91994	11.9033	0.637644	0.209986	16.82	4.06889	33.6	7d4fe498-f10e-4cb2-a24c-43a8da1c72de	0.407748	1.55763	1.96538	9.02007	0.483194	24.6429	13.882	3.53174	17.4137	10.6718	0.571677
	00b07acbfd24affb0b70d35a9bd527bdc7eaf7e312c57212b3edd693cbb49533	10	8.01006	13.4825	0.722241	0.429089	17.7255	4.3495	38.1818	c532e02e-eb1f-4597-bb65-b279982bad58	0.431162	0.627226	1.05839	11.054	0.592147	30.2144	4.01713	8.82169	12.8388	12.7671	0.683919
	00b07acbfd24affb0b70d35a9bd527bdc7eaf7e312c57212b3edd693cbb49533	11	5.23468	11.9717	0.641308	0.280416	19.6923	3.50766	33.6	548910ac-0c6f-4851-ad6f-79da2caec499	0.746928	0.801903	1.54883	6.6203	0.354641	10.9286	2.82496	3.30576	6.13072	11.1356	0.596518
	00b07acbfd24affb0b70d35a9bd527bdc7eaf7e312c57212b3edd693cbb49533	12	21.4927	11.2951	0.605066	1.15134	18.7428	4.3495	33.6	ed105d2a-8a18-406b-b30f-0b8d77872166	0.40021	1.36957	1.76978	8.48869	0.454729	15.4286	2.22812	2.90333	5.13145	15.1885	0.813629
	00b07acbfd24affb0b70d35a9bd527bdc7eaf7e312c57212b3edd693cbb49533	13	2.8028	14.5266	0.778173	0.150142	18.5573	4.77042	35.1273	c6d49b0d-4ad2-40bb-9607-bb83c3823cb4	1.05516	1.68597	2.74113	10.2511	0.54914	45.0001	4.09632	3.58959	7.68591	14.3449	0.768438
	00b07acbfd24affb0b70d35a9bd527bdc7eaf7e312c57212b3edd693cbb49533	14	7.23759	12.6948	0.680047	0.387709	22.2528	3.64797	45.8182	8c367519-cc55-42bb-85f3-600d3f17cb2b	1.21054	0.949661	2.1602	7.86846	0.421504	32.7858	12.7207	11.1931	23.9139	9.21254	0.493504
	00b07acbfd24affb0b70d35a9bd527bdc7eaf7e312c57212b3edd693cbb49533	15	5.67501	12.6881	0.679686	0.304003	22.2529	3.50766	35.1273	695c440a-d919-49f0-84af-c725478b12f9	0.490453	0.742216	1.23267	7.15515	0.383293	10.5	1.93741	3.33714	5.27455	13.7277	0.735377
	00b07acbfd24affb0b70d35a9bd527bdc7eaf7e312c57212b3edd693cbb49533	16	4.44363	12.6597	0.678163	0.23804	23.194	4.3495	39.7091	67d9d8cc-c37e-4a56-8f5b-843c02e0f89f	0.358571	1.64303	2.0016	7.30883	0.391525	26.7858	35.7409	11.2242	46.9651	7.28592	0.390298
	63c87e36167be5c7f7b2921d92ddfb2421b7f356bfe3fb631a632a363e4b997b	1	21.6733	8.50626	0.673613	1.71632	11.6876	3.75359	33.6	59a3bbaf-2038-4c57-a64f-30a5f1ed8691	0.368164	0.382011	0.750175	7.25657	0.57465	8.70529	5.31256	3.7933	9.10585	6.8129	0.539516
	63c87e36167be5c7f7b2921d92ddfb2421b7f356bfe3fb631a632a363e4b997b	2	7.14969	7.91363	0.626683	0.566186	10.2555	4.17065	36.6545	63ede621-9a1e-40ea-ba9e-0de0e4f9e307	0.273412	0.433825	0.707237	6.83289	0.541098	11.2532	2.48085	8.00402	10.4849	5.8985	0.467104
	63c87e36167be5c7f7b2921d92ddfb2421b7f356bfe3fb631a632a363e4b997b	3	10.2783	8.50023	0.673136	0.813941	10.4981	3.75359	35.1273	125b0e09-7e9d-4e55-b10a-687afc692a60	0.507964	1.22275	1.73072	4.704	0.372511	8.70529	1.86354	3.70345	5.567	9.18463	0.727333
	63c87e36167be5c7f7b2921d92ddfb2421b7f356bfe3fb631a632a363e4b997b	4	16.9677	8.58153	0.679574	1.34368	11.9216	3.47554	35.1273	3435b516-b9dd-4666-a624-bd9e59f1881f	0.2972	0.31939	0.61659	9.53224	0.754861	8.91761	2.72116	3.81094	6.5321	8.31207	0.658236
	63c87e36167be5c7f7b2921d92ddfb2421b7f356bfe3fb631a632a363e4b997b	5	10.7129	10.1926	0.807153	0.848361	11.5278	3.47554	36.6545	3f75a4cd-9b32-490c-b957-d663fc94856b	0.350281	0.374834	0.725114	8.55393	0.677388	9.12994	2.39148	4.48428	6.87576	10.0213	0.793587
	63c87e36167be5c7f7b2921d92ddfb2421b7f356bfe3fb631a632a363e4b997b	6	13.0242	10.4841	0.83024	1.03139	14.5365	3.89261	35.1273	4fd91c6d-3764-4894-b5d4-21e30ae2cb7a	0.345281	0.933286	1.27857	7.37637	0.584137	9.55458	2.64176	4.78209	7.42385	8.68127	0.687472
	a12b5f06b3dbd88481a092e2377edbc74b33db4ff0654faa7e8d753783e0724a	1	8.59068	7.93185	0.652326	0.706509	11.3589	3.96352	45.8182	7c528d48-6d88-4a62-adb8-d15be4c2fddf	1.79037	1.48845	3.27882	4.1784	0.343637	48.8754	18.1925	12.8722	31.0648	5.67794	0.466961
	a12b5f06b3dbd88481a092e2377edbc74b33db4ff0654faa7e8d753783e0724a	2	3.60489	8.59881	0.707178	0.296471	9.62536	3.37633	38.1818	31bf7905-67cb-4ee1-bc20-00d342f86751	0.410785	0.41764	0.828425	6.19259	0.509287	9.41637	2.16823	4.28576	6.45399	6.28349	0.516762
	a12b5f06b3dbd88481a092e2377edbc74b33db4ff0654faa7e8d753783e0724a	3	11.1445	8.17501	0.672323	0.916536	10.7796	3.52313	35.1273	fa5a786b-ee81-4c7c-963c-39b2b4ccf733	0.381146	0.441443	0.822589	6.44241	0.529832	9.41637	3.38877	3.08353	6.4723	9.00923	0.740931
	a12b5f06b3dbd88481a092e2377edbc74b33db4ff0654faa7e8d753783e0724a	4	7.62507	10.2071	0.839445	0.627096	14.6814	4.55071	45.8182	9c99ed7e-3459-45e7-88ed-944d74155093	0.360528	0.402277	0.762805	9.74275	0.801257	17.2633	2.27349	4.08814	6.36163	12.3054	1.01201
	a12b5f06b3dbd88481a092e2377edbc74b33db4ff0654faa7e8d753783e0724a	5	19.2226	16.2628	1.33747	1.58089	13.3783	4.9911	77.8909	1535b038-2abf-455f-9223-2fdd3c5f5940	0.632837	0.685468	1.31831	15.9275	1.3099	184.068	10.5483	43.3037	53.852	13.9833	1.15001
	a12b5f06b3dbd88481a092e2377edbc74b33db4ff0654faa7e8d753783e0724a	6	11.7174	9.58247	0.788075	0.963651	12.2326	4.69751	38.1818	8a977171-bca0-4ccd-bffa-60a143260713	0.528467	1.13378	1.66225	7.20132	0.592246	25.3345	7.96578	7.02773	14.9935	6.41066	0.527221
	a12b5f06b3dbd88481a092e2377edbc74b33db4ff0654faa7e8d753783e0724a	7	10.5796	8.5106	0.699923	0.87008	14.881	4.11032	35.1273	e42e76b3-bbab-491c-bc14-0e8600fa7f6a	0.314242	1.10119	1.41543	5.44621	0.447904	14.3488	2.9929	3.02385	6.01675	8.05343	0.662325
	a12b5f06b3dbd88481a092e2377edbc74b33db4ff0654faa7e8d753783e0724a	8	10.5585	10.233	0.841577	0.868347	12.1291	3.96352	53.4545	fde783c9-7270-49f8-a8d7-67ba08c4c1c7	0.353662	0.528585	0.882247	9.78157	0.804449	37.8897	2.75773	7.98875	10.7465	8.91639	0.733295
	a12b5f06b3dbd88481a092e2377edbc74b33db4ff0654faa7e8d753783e0724a	9	17.5325	8.31277	0.683654	1.44189	12.2876	4.25712	42.7636	dae78c25-d0ca-41ff-86ad-2c6b84bb79eb	0.318594	0.957556	1.27615	7.20032	0.592164	23.0925	3.84882	4.48837	8.33719	9.12835	0.750728
	a12b5f06b3dbd88481a092e2377edbc74b33db4ff0654faa7e8d753783e0724a	10	14.2324	9.02825	0.742495	1.17049	13.4529	3.52313	35.1273	7afbc30d-b695-441d-a976-75aba3a39b78	1.08927	0.67885	1.76812	4.53221	0.372735	13.0036	2.04123	2.83529	4.87653	11.8918	0.978
	a12b5f06b3dbd88481a092e2377edbc74b33db4ff0654faa7e8d753783e0724a	11	9.83199	9.01186	0.741148	0.808596	13.4678	3.52313	33.6	a8c68a08-c3f2-4c8d-94c5-55bd97a22e3d	0.362955	0.593015	0.95597	5.74056	0.472111	12.1068	7.14754	2.90956	10.0571	6.64413	0.546422
	85bd3320f2d594e8139757a68f3855a65f159487e59fbbbcb4a3f7c15981f940	1	16.523	12.4111	0.373583	0.497356	30.2119	3.6278	33.6	ae850627-50a0-4d89-a83e-b2c36680e3bf	0.284146	0.607864	0.89201	12.6433	0.380573	11.0813	6.83121	3.49083	10.322	10.0471	0.302425
	85bd3320f2d594e8139757a68f3855a65f159487e59fbbbcb4a3f7c15981f940	2	15.3828	11.1757	0.336398	0.463036	31.0757	3.76733	36.6545	56d0afec-68ba-4797-9122-4309e28a34dc	0.326056	0.447462	0.773518	8.18415	0.24635	12.9992	2.41014	7.13269	9.54282	8.77206	0.264046
	85bd3320f2d594e8139757a68f3855a65f159487e59fbbbcb4a3f7c15981f940	3	29.6356	11.4177	0.343682	0.892054	27.8278	4.32545	39.7091	80761971-7274-4e7a-8524-d5210dccf421	0.524259	0.490015	1.01427	10.5377	0.317193	24.7198	2.8671	4.403	7.27011	12.5079	0.376498
	85bd3320f2d594e8139757a68f3855a65f159487e59fbbbcb4a3f7c15981f940	4	28.335	14.2952	0.430297	0.852905	30.415	4.46499	33.6	487cb062-5b67-4053-b8da-416d69b3dffe	0.305281	1.12839	1.43367	10.9538	0.329718	13.4254	3.88233	3.19583	7.07815	13.6693	0.411457
	85bd3320f2d594e8139757a68f3855a65f159487e59fbbbcb4a3f7c15981f940	5	-4.26345	13.3529	0.401933	-0.128333	32.5754	3.6278	33.6	babfae0a-4815-4e8a-903e-5c1b72108634	0.300344	0.683549	0.983892	11.1397	0.335313	10.8682	2.81581	3.12111	5.93692	13.7388	0.413549
	85bd3320f2d594e8139757a68f3855a65f159487e59fbbbcb4a3f7c15981f940	6	10.3983	13.0676	0.393346	0.312998	33.351	4.18592	42.7636	4230d3cd-128b-4bf6-b2eb-9bfed536bbf8	0.709542	1.19577	1.90531	8.2082	0.247074	53.7016	10.9598	11.5199	22.4797	9.60452	0.289104
	85bd3320f2d594e8139757a68f3855a65f159487e59fbbbcb4a3f7c15981f940	7	5.6366	12.5859	0.378845	0.169666	38.363	3.6278	33.6	305874fc-6eb1-4f29-aad9-18e937171e36	0.903914	0.79765	1.70156	8.83791	0.266028	13.8516	2.3191	3.07526	5.39437	15.0642	0.453445
	51bd81c953ced74bafb98b79e1cd4f0d3948d391d3c19b315631a54634e61867	1	8.84876	7.24578	0.66238	0.808917	10.5993	3.61463	38.1818	196b7df8-4a61-44a9-b200-11e4b547491d	0.440952	0.637968	1.07892	6.94504	0.634887	13.8013	2.58366	9.57907	12.1627	6.95637	0.635923
	51bd81c953ced74bafb98b79e1cd4f0d3948d391d3c19b315631a54634e61867	2	13.0397	8.76095	0.80089	1.19204	11.8161	3.61463	33.6	3e73c7da-8eb0-4aa8-99c2-f0aaab2b1d47	0.336164	0.660951	0.997115	7.4559	0.681588	9.13011	6.5685	3.20797	9.77647	7.57392	0.692377
	51bd81c953ced74bafb98b79e1cd4f0d3948d391d3c19b315631a54634e61867	3	18.3076	9.08116	0.830162	1.67361	11.8941	4.72683	35.1273	ad826729-5845-4ab6-809a-e946328c08a7	0.59359	1.34637	1.93996	6.9493	0.635277	26.7533	8.65071	4.4589	13.1096	7.63153	0.697643
	51bd81c953ced74bafb98b79e1cd4f0d3948d391d3c19b315631a54634e61867	4	10.8226	7.68869	0.702869	0.989362	10.6011	3.89268	36.6545	38354503-183d-4384-9b1a-76d7309a7f7b	0.50058	0.944508	1.44509	5.35402	0.489442	16.9862	8.74078	15.3914	24.1321	5.10194	0.466399
	51bd81c953ced74bafb98b79e1cd4f0d3948d391d3c19b315631a54634e61867	5	2.95021	8.45589	0.773003	0.269696	10.3656	4.03171	35.1273	47cb706d-b60f-4729-ab84-7890a93dac84	0.303931	0.4209	0.724831	10.7024	0.978367	23.5684	3.89743	6.383	10.2804	9.43491	0.862501
	51bd81c953ced74bafb98b79e1cd4f0d3948d391d3c19b315631a54634e61867	6	20.3567	9.69745	0.886501	1.86092	11.6657	3.75366	65.6727	76dc0527-0adf-48a8-8536-59c55363e363	0.343174	0.47359	0.816764	7.89936	0.722127	42.8903	4.68662	35.6255	40.3121	7.91457	0.723518
	51bd81c953ced74bafb98b79e1cd4f0d3948d391d3c19b315631a54634e61867	7	2.36081	9.2204	0.842892	0.215816	11.8051	3.47561	35.1273	adb05bfe-a3bd-42dd-b1bd-204298e4081e	0.565116	0.357579	0.922695	7.30453	0.667751	11.0411	4.42893	4.95016	9.37909	7.42147	0.678441
	51bd81c953ced74bafb98b79e1cd4f0d3948d391d3c19b315631a54634e61867	8	11.7179	8.63469	0.789348	1.0712	10.7847	3.47561	35.1273	6dacaa27-5624-41b2-820c-b15e448bbd7b	0.395595	0.395794	0.79139	7.99636	0.730994	8.49312	2.88302	3.47769	6.36071	10.1254	0.925625
	51bd81c953ced74bafb98b79e1cd4f0d3948d391d3c19b315631a54634e61867	9	3.358	8.1408	0.744199	0.306974	11.8441	3.61463	35.1273	70f78af9-c05f-43b1-8590-48e9568dd081	0.477243	0.402894	0.880138	8.77684	0.802343	12.7397	3.70367	4.02577	7.72945	8.96976	0.819979
	51bd81c953ced74bafb98b79e1cd4f0d3948d391d3c19b315631a54634e61867	10	16.5453	11.1043	1.01511	1.51251	11.7654	3.61463	51.9273	211ebb14-7387-4e68-ba66-3bace8a0dfef	0.329019	0.428008	0.757027	8.26479	0.755533	23.1438	3.45185	6.44988	9.90173	9.48481	0.867062
	51bd81c953ced74bafb98b79e1cd4f0d3948d391d3c19b315631a54634e61867	11	0.231598	6.97792	0.637893	0.0211718	9.68167	4.03171	35.1273	d704cfb8-476c-44ad-a10a-c2b384128852	0.353824	0.900774	1.2546	6.28697	0.574729	12.315	7.19265	5.63069	12.8233	5.29674	0.484207
	51bd81c953ced74bafb98b79e1cd4f0d3948d391d3c19b315631a54634e61867	12	3.43953	6.96221	0.636457	0.314428	10.6668	3.61463	33.6	65bccbff-55d9-401e-860b-714f9519c076	0.458887	0.742276	1.20116	6.69625	0.612143	10.6164	5.75348	3.27817	9.03165	6.28556	0.5746
	51bd81c953ced74bafb98b79e1cd4f0d3948d391d3c19b315631a54634e61867	13	22.4089	8.26159	0.755241	2.04853	11.3289	4.86585	39.7091	ba7512bd-5694-4c5b-b446-1d67bb94d0f4	0.539793	1.36633	1.90612	6.53853	0.597726	54.5683	21.0558	5.31695	26.3728	7.46731	0.682631
	51bd81c953ced74bafb98b79e1cd4f0d3948d391d3c19b315631a54634e61867	14	15.1466	6.93445	0.633919	1.38464	11.3327	3.89268	33.6	3056d90f-3b70-43da-83b7-5106c5114855	0.388091	0.52623	0.914321	5.81012	0.531137	14.6506	5.67085	3.30079	8.97164	6.05483	0.553508
	527b05eb2b89550bc2003d94ff36265d7aae04b979c8a8cf6f8797618ba09851	1	6.36554	9.47767	0.626225	0.420595	17.505	3.60276	39.7091	a4058ef7-f12f-499b-8220-24c65be4a97b	0.513589	0.812986	1.32657	5.8853	0.388864	12.2746	1.86246	5.39895	7.26141	10.0671	0.66517
	3495f861bf481a1a71ef57d11203fbb4645f7c74366e193a1ae04a86e0ef29c7	1	21.3447	11.7461	0.622433	1.13107	14.8219	4.90723	45.8182	1982fe02-c5cd-4559-b4ba-d78ccf976544	0.65808	0.808284	1.46636	8.77203	0.464837	72.3772	5.91144	5.7795	11.6909	10.0934	0.534856
	3495f861bf481a1a71ef57d11203fbb4645f7c74366e193a1ae04a86e0ef29c7	2	12.2002	12.8782	0.682427	0.646497	16.0962	5.04744	53.4545	5734e487-6cb6-4191-9ef1-8f57747411bd	0.414905	1.98127	2.39617	10.837	0.574258	97.8592	23.519	7.47469	30.9937	9.01597	0.477763
	3495f861bf481a1a71ef57d11203fbb4645f7c74366e193a1ae04a86e0ef29c7	3	11.7942	10.2419	0.542726	0.624985	16.2825	4.2062	97.7455	196dba31-c11a-4659-9dc6-9d4afa56d245	0.348321	1.75596	2.10428	9.43794	0.500124	105.14	6.62987	13.7455	20.3753	8.57423	0.454355
	3495f861bf481a1a71ef57d11203fbb4645f7c74366e193a1ae04a86e0ef29c7	4	17.7037	10.1752	0.539192	0.938135	16.8919	3.50517	35.1273	fb858d8c-75c5-4730-b9a1-02070895068d	0.327768	0.776667	1.10444	7.89375	0.418296	8.99362	3.93553	3.47616	7.41169	8.21915	0.435539
	3495f861bf481a1a71ef57d11203fbb4645f7c74366e193a1ae04a86e0ef29c7	5	23.4203	12.0665	0.639414	1.24106	15.8502	3.92579	54.9818	0175bae3-2fd9-433b-97ee-83a812b33a42	0.577733	0.844288	1.42202	10.1745	0.539153	90.7928	5.74176	21.9279	27.6696	11.2769	0.597573
	3495f861bf481a1a71ef57d11203fbb4645f7c74366e193a1ae04a86e0ef29c7	6	15.8014	12.9596	0.686741	0.83733	16.8773	5.32785	38.1818	d22ba809-1b26-4a8a-8d42-c375b4e293ac	0.945982	1.65593	2.60191	12.2488	0.649073	71.7348	7.42417	5.50111	12.9253	14.2907	0.757274
	3495f861bf481a1a71ef57d11203fbb4645f7c74366e193a1ae04a86e0ef29c7	7	5.80723	11.5398	0.611501	0.307729	17.0395	4.06599	35.1273	e7499adf-d5b4-4c95-a213-0822cd7527d8	0.956363	0.61711	1.57347	11.2409	0.595666	67.4522	26.0799	3.94751	30.0274	12.3711	0.655553
	3495f861bf481a1a71ef57d11203fbb4645f7c74366e193a1ae04a86e0ef29c7	8	6.42403	10.0637	0.533281	0.340414	16.2064	3.64537	44.2909	a8d6ab01-af93-4bd3-8f7f-ed29e663cd71	0.900845	0.583306	1.48415	7.94431	0.420975	45.8246	12.0146	4.52532	16.5399	9.96246	0.527919
	3495f861bf481a1a71ef57d11203fbb4645f7c74366e193a1ae04a86e0ef29c7	9	10.7483	9.9791	0.5288	0.569559	17.9954	5.88868	48.8727	ce7845bf-8bf5-4c67-a14b-d0ee5335f5ad	0.301434	2.71478	3.01621	9.24914	0.490119	58.2444	2.41469	10.5264	12.9411	9.61228	0.509362
	3495f861bf481a1a71ef57d11203fbb4645f7c74366e193a1ae04a86e0ef29c7	10	11.8172	12.9408	0.685742	0.6262	18.454	3.92579	35.1273	f1d8d3bb-9d28-4ab6-8e71-ac1347665eec	0.300984	0.834883	1.13587	8.07996	0.428163	11.3491	2.46203	3.57641	6.03844	12.1145	0.641956
	3495f861bf481a1a71ef57d11203fbb4645f7c74366e193a1ae04a86e0ef29c7	11	12.1515	10.4366	0.553041	0.643916	17.7833	4.48661	33.6	b2f6e583-775f-4913-8003-020f9150db48	0.507378	0.93922	1.4466	9.00588	0.477229	33.1907	3.71879	2.79908	6.51788	11.7606	0.623201
	3495f861bf481a1a71ef57d11203fbb4645f7c74366e193a1ae04a86e0ef29c7	12	6.20989	10.314	0.546549	0.329067	18.2124	4.06599	45.8182	6601b49a-eb0e-4164-83d6-25d99eaffa3a	0.466066	0.938137	1.4042	8.20003	0.434526	25.6961	4.34721	9.30013	13.6473	8.12766	0.430691
	3495f861bf481a1a71ef57d11203fbb4645f7c74366e193a1ae04a86e0ef29c7	13	15.1127	10.8182	0.573266	0.800833	19.7375	4.76703	44.2909	2c802d3a-4213-4858-ae18-621132ac44cc	0.590242	1.96021	2.55045	6.80413	0.360556	91.8634	24.7031	16.7301	41.4332	7.7874	0.41266
	3495f861bf481a1a71ef57d11203fbb4645f7c74366e193a1ae04a86e0ef29c7	14	15.9641	11.8198	0.626342	0.845952	20.9493	4.06599	45.8182	8db8b24c-f1f4-4eb1-975d-e2ebad16f3ce	1.38319	1.55134	2.93453	8.85728	0.469354	41.542	7.56619	11.9666	19.5328	8.69879	0.460955
	3495f861bf481a1a71ef57d11203fbb4645f7c74366e193a1ae04a86e0ef29c7	15	25.9355	11.5782	0.613539	1.37434	19.4583	3.92579	54.9818	8082ca70-c4ec-42d9-878e-ca129e517a3b	0.807485	0.989817	1.7973	8.85015	0.468976	62.7412	4.4107	16.8095	21.2202	10.1659	0.538699
	3495f861bf481a1a71ef57d11203fbb4645f7c74366e193a1ae04a86e0ef29c7	16	29.3698	12.977	0.687663	1.55633	21.2889	3.64537	41.2364	33d205a8-f3db-4d64-9c74-ca637e0aafcb	1.32651	0.725532	2.05204	8.67937	0.459926	51.3921	5.31747	3.37375	8.69123	14.1867	0.751765
	3495f861bf481a1a71ef57d11203fbb4645f7c74366e193a1ae04a86e0ef29c7	17	28.9857	11.1635	0.59156	1.53597	23.717	3.78558	38.1818	26633b1a-5f7a-4a2b-b9dc-5460098c7441	0.382601	0.657407	1.04001	8.56803	0.454027	11.135	4.03356	4.60069	8.63425	8.78281	0.465408
	3495f861bf481a1a71ef57d11203fbb4645f7c74366e193a1ae04a86e0ef29c7	18	12.1965	12.8029	0.678436	0.6463	22.0447	4.62682	36.6545	b188f522-25cc-4824-a9e1-e9d1b9d7eec6	0.711403	0.885242	1.59664	9.49178	0.502977	65.525	10.2233	3.66035	13.8837	12.9021	0.683692
	3495f861bf481a1a71ef57d11203fbb4645f7c74366e193a1ae04a86e0ef29c7	19	19.9421	12.9553	0.686511	1.05674	23.0466	3.64537	36.6545	ccaa92af-5ac9-4eb6-81be-f990e3a67bc3	0.606916	0.869551	1.47647	9.67733	0.512809	18.6296	5.97259	3.59607	9.56867	12.9363	0.685502
	3495f861bf481a1a71ef57d11203fbb4645f7c74366e193a1ae04a86e0ef29c7	20	6.48529	11.0008	0.58294	0.34366	22.6418	3.36496	35.1273	ed40cf1f-1cdf-4f99-9370-e6402df51907	0.296144	0.398261	0.694405	11.1541	0.591062	12.2056	6.80435	5.85625	12.6606	9.44073	0.500271
	3495f861bf481a1a71ef57d11203fbb4645f7c74366e193a1ae04a86e0ef29c7	21	0.645744	12.3545	0.654674	0.0342185	22.9824	3.50517	41.2364	b144dce0-3f0d-4ea9-84fa-3ce2620bec67	0.285759	0.521413	0.807171	12.6129	0.668367	11.7774	3.62369	4.13902	7.76272	11.9912	0.635422
	3495f861bf481a1a71ef57d11203fbb4645f7c74366e193a1ae04a86e0ef29c7	22	20.2083	17.005	0.901108	1.07085	23.1053	4.48661	48.8727	d2d899a4-e04c-4e70-96f7-682d5bdbd687	0.551685	1.10123	1.65291	12.9154	0.684399	59.7433	4.14653	8.27851	12.425	15.0705	0.798597
	3495f861bf481a1a71ef57d11203fbb4645f7c74366e193a1ae04a86e0ef29c7	23	11.666	12.5942	0.667377	0.618188	24.4996	3.36496	35.1273	03253c13-dccd-4595-99c3-75d47b389ab8	0.276714	0.457803	0.734517	11.0205	0.583985	10.0643	2.95955	4.16171	7.12126	10.8278	0.573774
	2a29d87caafa440790088af40e5c890ea575b9326448f116bce450bc89151d58	1	35.3764	28.3623	2.51926	3.14229	9.64977	6.47997	38.1818	fc2a57a7-3157-4c51-97e3-994a20727c26	0.595718	1.42298	2.0187	23.4084	2.07924	272.708	13.7746	5.48876	19.2634	23.2824	2.06804
	2a29d87caafa440790088af40e5c890ea575b9326448f116bce450bc89151d58	2	6.02474	15.0449	1.33635	0.535144	13.3659	5.18397	41.2364	fb85281a-5c37-40dd-8a67-2696d456bb38	0.852784	0.588997	1.44178	15.1921	1.34943	136.134	7.24356	6.52212	13.7657	15.6275	1.3881
	2a29d87caafa440790088af40e5c890ea575b9326448f116bce450bc89151d58	3	22.4085	13.6317	1.21082	1.99042	12.8973	6.33597	41.2364	832169ba-d5ab-42b1-967e-b909ecc065ae	0.582052	1.29783	1.87988	12.1267	1.07715	104.025	11.6407	4.60884	16.2495	13.0468	1.15887
	2a29d87caafa440790088af40e5c890ea575b9326448f116bce450bc89151d58	4	22.3867	9.18748	0.816072	1.98849	14.41	5.32797	65.6727	c6d701c0-ce62-406d-9f13-9e5f4c08ab0a	0.959189	0.567566	1.52676	6.87022	0.610243	97.4273	20.0184	28.8002	48.8186	6.52393	0.579484
	2a29d87caafa440790088af40e5c890ea575b9326448f116bce450bc89151d58	5	13.4424	9.50829	0.844568	1.19401	9.47018	3.45598	35.1273	b3a353e5-5f9c-4de2-b6a3-a6fe711bd6e5	0.359624	0.41047	0.770095	8.01181	0.711645	9.45682	4.67499	4.88134	9.55633	7.63145	0.677859
	2a29d87caafa440790088af40e5c890ea575b9326448f116bce450bc89151d58	6	15.9694	16.2287	1.4415	1.41847	10.1385	6.33597	42.7636	baebbac3-2138-48a4-8177-0efb3f83ee4a	1.39137	1.52754	2.91892	13.9851	1.24222	196.614	23.0364	8.84963	31.8861	15.7789	1.40155
	2a29d87caafa440790088af40e5c890ea575b9326448f116bce450bc89151d58	7	7.91966	9.08897	0.807322	0.703459	10.2527	4.03198	38.1818	3f53738f-dd7f-4459-bd18-d4a895380466	0.410953	1.35651	1.76746	6.9041	0.613253	15.8347	4.77427	7.23834	12.0126	7.14754	0.634876
	2a29d87caafa440790088af40e5c890ea575b9326448f116bce450bc89151d58	8	20.547	13.24	1.17604	1.82508	15.612	4.46398	48.8727	a324bfa2-ba3e-461b-a3bc-89ff087cd951	0.521362	0.730275	1.25164	10.4464	0.927894	51.2428	3.92886	7.26793	11.1968	12.2037	1.08399
	2a29d87caafa440790088af40e5c890ea575b9326448f116bce450bc89151d58	9	10.9438	10.9242	0.970332	0.972075	8.99111	5.03997	35.1273	02ef4b8e-b4a1-42a6-8e01-9f5f0b787ab2	0.668397	1.25558	1.92397	10.6854	0.94912	52.5623	4.91102	3.08912	8.00014	14.0397	1.24707
	2a29d87caafa440790088af40e5c890ea575b9326448f116bce450bc89151d58	10	-1.12648	7.81636	0.694284	-0.100059	16.8085	4.60798	39.7091	ff3798d6-b463-4c56-9ed3-d969a860b7b1	1.24574	1.00717	2.2529	6.02112	0.534822	27.2708	8.00035	7.11779	15.1181	6.24675	0.554864
	2a29d87caafa440790088af40e5c890ea575b9326448f116bce450bc89151d58	11	11.6293	10.3764	0.921681	1.03297	11.4154	3.88798	48.8727	d7f19590-762e-4283-bcc2-4e47b39e35b9	0.532811	0.851608	1.38442	8.00865	0.711364	56.7409	5.2805	17.3272	22.6077	8.62469	0.766083
	2a29d87caafa440790088af40e5c890ea575b9326448f116bce450bc89151d58	12	10.0339	9.98003	0.88647	0.891257	10.4604	4.31998	42.7636	ede5c72e-0a22-42b0-b53b-ecc55d08ff19	1.40386	1.22721	2.63107	6.31013	0.560494	38.9269	3.55152	4.51705	8.06857	9.63109	0.855476
	2a29d87caafa440790088af40e5c890ea575b9326448f116bce450bc89151d58	13	24.648	11.9504	1.06149	2.18934	10.1221	4.17598	38.1818	0398dcc8-3141-459f-807b-955f59adb24a	0.84267	0.49694	1.33961	9.97371	0.885909	34.7483	3.47046	5.15974	8.63019	11.2075	0.9955
	2a29d87caafa440790088af40e5c890ea575b9326448f116bce450bc89151d58	14	46.5455	13.9163	1.23611	4.13438	15.6368	4.89597	50.4	51eba76c-7886-458a-8d3b-a0801d17782d	0.584897	0.691937	1.27683	11.8665	1.05404	141.852	7.8713	16.4107	24.282	10.5642	0.938359
	2a29d87caafa440790088af40e5c890ea575b9326448f116bce450bc89151d58	15	10.4369	8.84126	0.78532	0.927054	9.17111	3.59998	35.1273	e4fe308c-6a11-402a-acd0-53b5a521ac9b	0.284771	0.595985	0.880756	6.87779	0.610916	8.79705	2.83733	2.94929	5.78662	7.85248	0.697492
	2a29d87caafa440790088af40e5c890ea575b9326448f116bce450bc89151d58	16	20.6756	16.3895	1.45579	1.8365	10.7181	5.32797	41.2364	2894e985-2af8-4901-9ea1-9b4209709537	0.894661	0.845695	1.74036	16.7202	1.48516	567.189	123.122	10.2837	133.406	13.9006	1.23471
	2a29d87caafa440790088af40e5c890ea575b9326448f116bce450bc89151d58	17	2.9395	11.9717	1.06338	0.2611	13.2842	4.60798	36.6545	f18e1057-1042-4049-bf7a-753d043dfb24	0.878696	0.991349	1.87004	11.3472	1.00791	89.5099	18.0531	4.95471	23.0078	12.1613	1.08022
	2a29d87caafa440790088af40e5c890ea575b9326448f116bce450bc89151d58	18	9.17405	14.0743	1.25014	0.814879	16.283	4.46398	42.7636	19785dfa-1d8f-4f9c-a63a-d4457ec62054	0.995481	0.663252	1.65873	12.4715	1.10777	92.8088	21.6726	6.24322	27.9159	13.4249	1.19246
	2a29d87caafa440790088af40e5c890ea575b9326448f116bce450bc89151d58	19	27.5046	15.5224	1.37877	2.44308	10.2559	3.74398	45.8182	06cb4de2-18d3-42c3-99b0-cf092e97d2a7	1.95534	0.564955	2.5203	11.5078	1.02218	48.6037	2.76694	4.13841	6.90535	15.2635	1.35577
	2a29d87caafa440790088af40e5c890ea575b9326448f116bce450bc89151d58	20	14.3785	10.5132	0.933828	1.27716	10.5879	4.46398	70.2545	c8deb040-1933-4e1d-b484-cd3cd3b36b40	0.395636	1.43587	1.8315	6.21095	0.551684	55.8612	2.46138	17.5054	19.9668	8.72188	0.774716
	2a29d87caafa440790088af40e5c890ea575b9326448f116bce450bc89151d58	21	19.7562	11.3146	1.00502	1.75483	9.95419	4.89597	42.7636	69a796e8-af64-4ae9-8181-663aeb6b2d31	0.60043	0.662171	1.2626	11.1531	0.990665	142.512	33.7893	10.5675	44.3568	9.89592	0.878999
	2a29d87caafa440790088af40e5c890ea575b9326448f116bce450bc89151d58	22	8.52479	8.41521	0.747476	0.75721	9.85674	3.59998	39.7091	ef3af95a-b780-4ea6-b077-ae9a9519330a	0.417413	0.524174	0.941587	6.90498	0.613331	11.4362	2.1985	4.09237	6.29087	8.61997	0.765664
	2a29d87caafa440790088af40e5c890ea575b9326448f116bce450bc89151d58	23	46.9928	26.3613	2.34152	4.17411	15.1474	5.32797	41.2364	26a46bdb-706d-4627-a07f-28ef8d40482f	0.961726	1.00957	1.97129	23.5603	2.09273	272.269	19.4957	5.94787	25.4436	24.2653	2.15535
	2a29d87caafa440790088af40e5c890ea575b9326448f116bce450bc89151d58	24	0.94428	12.5518	1.1149	0.0838751	9.67854	5.75997	38.1818	132f9397-5c77-4eba-9528-a68df34e4ac9	0.676547	0.812629	1.48918	12.967	1.15179	117.88	25.2696	4.39642	29.666	13.2495	1.17688
	2a29d87caafa440790088af40e5c890ea575b9326448f116bce450bc89151d58	25	18.8846	10.2789	0.913019	1.67741	16.8661	5.03997	41.2364	1f663e6d-3bc4-4a4f-9d01-47a313ca7dc6	0.512166	1.76935	2.28151	9.68705	0.860446	105.345	18.0246	4.5598	22.5844	11.2208	0.996685
	2a29d87caafa440790088af40e5c890ea575b9326448f116bce450bc89151d58	26	12.7476	12.2269	1.08605	1.1323	10.3301	4.46398	68.7273	6950ee6f-4d99-4e62-9026-6b069f32bbef	0.9659	1.36201	2.32791	8.09157	0.718729	169.563	30.8632	51.8386	82.7017	8.84159	0.785349
	2a29d87caafa440790088af40e5c890ea575b9326448f116bce450bc89151d58	27	14.3599	10.8441	0.963223	1.27551	10.2413	5.03997	35.1273	6fa66c9f-b8e7-4d80-9d5c-852edd02b0fa	1.26285	1.01777	2.28062	9.35107	0.830603	125.138	31.7113	4.75767	36.469	9.67399	0.859286
	2a29d87caafa440790088af40e5c890ea575b9326448f116bce450bc89151d58	28	9.50895	12.9815	1.15307	0.844627	16.355	5.90397	39.7091	1a9bede5-430f-450c-8b15-77eb777f907a	1.16812	1.77412	2.94224	10.1863	0.90479	188.037	36.3428	4.13172	40.4745	11.4863	1.02026
	2a29d87caafa440790088af40e5c890ea575b9326448f116bce450bc89151d58	29	11.4087	11.3895	1.01167	1.01337	11.3037	5.32797	38.1818	2944a523-6481-48a4-b154-4bbb14d088ad	1.10887	1.34078	2.44964	9.84316	0.874313	102.486	13.2638	6.87389	20.1377	12.2362	1.08688
	2a29d87caafa440790088af40e5c890ea575b9326448f116bce450bc89151d58	30	19.4611	10.5942	0.941028	1.72862	10.8165	4.46398	42.7636	9e3097d3-4b22-4439-ac57-02ef2538cc0e	0.64053	1.77769	2.41822	8.04308	0.714422	45.0849	3.69769	6.97708	10.6748	10.4201	0.925557
	2a29d87caafa440790088af40e5c890ea575b9326448f116bce450bc89151d58	31	17.0766	9.90299	0.879627	1.51682	12.9161	3.59998	36.6545	c0acbfff-6d69-445b-9314-25adb8b22ac1	0.356879	0.472125	0.829004	9.03792	0.802788	9.01697	3.66173	4.93369	8.59542	9.49933	0.843773
	2a29d87caafa440790088af40e5c890ea575b9326448f116bce450bc89151d58	32	23.1327	11.545	1.02547	2.05475	17.0836	4.75198	38.1818	eaedec9d-0a2e-460f-8139-03981332eb23	0.801844	0.758211	1.56006	9.84606	0.874571	372.115	123.558	5.61199	129.169	9.13559	0.811463
	2a29d87caafa440790088af40e5c890ea575b9326448f116bce450bc89151d58	33	14.1696	12.6941	1.12755	1.2586	11.5772	5.32797	47.3455	3e3429b8-c46e-4f01-ae98-14f19c3ac7b6	1.18873	1.95658	3.14531	10.0961	0.89678	98.7468	28.6367	12.5119	41.1486	9.05618	0.80441
	2a29d87caafa440790088af40e5c890ea575b9326448f116bce450bc89151d58	34	41.6303	22.8877	2.03299	3.69779	16.5894	5.03997	35.1273	e1a77c1c-9e80-4c4e-8217-a90db6a226ce	0.665014	0.690704	1.35572	19.7137	1.75106	149.55	17.3557	3.04878	20.4045	21.8249	1.93858
	2a29d87caafa440790088af40e5c890ea575b9326448f116bce450bc89151d58	35	15.3792	10.4731	0.930271	1.36605	10.5795	3.74398	64.1455	c1dc8159-ed7f-42b4-b943-9022bf63796d	2.00718	0.351391	2.35857	6.25377	0.555487	90.1697	7.99536	26.6769	34.6723	7.44966	0.661712
	2a29d87caafa440790088af40e5c890ea575b9326448f116bce450bc89151d58	36	33.6986	21.4082	1.90157	2.99325	19.7495	5.18397	59.5636	8a2600c3-6bda-4968-ae53-0ac611e2e1d4	0.880428	0.584692	1.46512	19.265	1.71121	212.449	24.3552	7.45882	31.8141	18.7055	1.6615
	2a29d87caafa440790088af40e5c890ea575b9326448f116bce450bc89151d58	37	10.1091	9.82006	0.872261	0.897938	10.4823	5.18397	58.0364	953c57f7-aa5e-440e-a536-2660ffee7834	1.43617	1.87119	3.30736	6.79821	0.603847	170.663	43.4353	26.2032	69.6385	6.89944	0.612839
	2a29d87caafa440790088af40e5c890ea575b9326448f116bce450bc89151d58	38	2.2744	9.86361	0.876129	0.202023	13.0582	4.31998	38.1818	3045c278-d87c-4c23-a1af-8fd5f19cba90	0.562959	0.995359	1.55832	9.25882	0.822409	24.6317	16.079	4.05897	20.138	9.10503	0.808749
	2a29d87caafa440790088af40e5c890ea575b9326448f116bce450bc89151d58	39	16.9585	11.5859	1.02911	1.50633	11.3312	5.61597	41.2364	c5014eee-99e5-4875-a37a-a2454465a3f1	0.875468	0.694733	1.5702	10.3105	0.915823	188.697	9.7421	10.2422	19.9843	10.2678	0.912035
	2a29d87caafa440790088af40e5c890ea575b9326448f116bce450bc89151d58	40	12.0311	13.5453	1.20316	1.06866	10.6434	5.61597	41.2364	02bf2417-9ea7-4936-bd5e-5677480386a0	1.13427	0.706126	1.84039	12.9394	1.14933	161.646	45.0393	7.18143	52.2207	11.6622	1.03589
	2a29d87caafa440790088af40e5c890ea575b9326448f116bce450bc89151d58	41	20.9171	10.5247	0.934849	1.85795	11.1561	3.59998	33.6	d1c6eff1-5a8b-43de-affe-d19a80b19d9e	0.356182	0.39305	0.749231	9.19979	0.817166	10.1166	2.45074	3.24177	5.69251	12.6359	1.12237
	2a29d87caafa440790088af40e5c890ea575b9326448f116bce450bc89151d58	42	31.1835	23.5186	2.08902	2.76986	19.17	5.61597	38.1818	95b883d7-3993-4529-bce9-3ab189db1071	0.712585	0.762294	1.47488	21.5682	1.91578	184.518	17.1612	5.62354	22.7848	20.7939	1.84701
	2a29d87caafa440790088af40e5c890ea575b9326448f116bce450bc89151d58	43	14.626	13.3475	1.18559	1.29914	10.8479	5.18397	38.1818	89abe534-595b-4723-84ea-06d63143191f	0.394325	1.47356	1.86789	11.7578	1.04438	74.7749	5.87619	6.17797	12.0542	11.9017	1.05717
	2a29d87caafa440790088af40e5c890ea575b9326448f116bce450bc89151d58	44	8.88336	9.05221	0.804058	0.78906	10.4729	5.47197	39.7091	03ac42a1-23cb-4852-8170-eeede32f9054	0.68217	0.62747	1.30964	11.0216	0.978985	67.7372	14.3082	8.08258	22.3908	10.1583	0.902309
	2a29d87caafa440790088af40e5c890ea575b9326448f116bce450bc89151d58	45	10.7216	11.7933	1.04753	0.95234	16.3564	7.05596	79.4182	604c944b-be45-4f3e-af35-3ee34f7c7a6e	0.522338	1.36402	1.88635	8.64864	0.768211	204.091	18.5391	43.8354	62.3745	7.74575	0.688011
	2a29d87caafa440790088af40e5c890ea575b9326448f116bce450bc89151d58	46	28.1641	23.2553	2.06564	2.50166	18.6087	5.47197	47.3455	2c01ba3e-d3e4-4d4c-b3b2-5bc5a5be3493	1.2436	0.925423	2.16902	18.1536	1.61248	189.576	6.1553	14.4225	20.5779	19.5902	1.74009
	2a29d87caafa440790088af40e5c890ea575b9326448f116bce450bc89151d58	47	16.6716	9.54634	0.847948	1.48084	10.3797	6.47997	54.9818	f909ecb2-6819-4f36-b698-466c55239a29	0.419386	1.86423	2.28361	8.79232	0.780973	93.2487	6.45395	23.6235	30.0775	7.16575	0.636493
	2a29d87caafa440790088af40e5c890ea575b9326448f116bce450bc89151d58	48	26.5193	23.5443	2.09131	2.35556	11.0956	5.32797	41.2364	047b4597-baa3-407c-8c37-9721e8c3c92c	0.599076	0.964137	1.56321	17.6515	1.56789	371.235	96.2072	6.66906	102.876	15.1481	1.34552
	2a29d87caafa440790088af40e5c890ea575b9326448f116bce450bc89151d58	49	12.6449	10.7748	0.957062	1.12318	10.9493	4.03198	47.3455	a8e73f04-d88f-479e-8662-e5273ff48000	0.331782	0.400574	0.732356	9.03851	0.80284	21.1129	4.38933	5.10265	9.49197	8.52126	0.756896
	2a29d87caafa440790088af40e5c890ea575b9326448f116bce450bc89151d58	50	15.3966	11.4823	1.01991	1.3676	12.0123	4.75198	33.6	094b8dde-3b3d-4ac5-a3c4-997fae8c3220	0.53845	2.60467	3.14312	7.25422	0.644352	79.1734	15.0272	3.34375	18.371	7.88819	0.700664
	2a29d87caafa440790088af40e5c890ea575b9326448f116bce450bc89151d58	51	21.7422	7.77232	0.690372	1.93124	11.0388	3.45598	59.5636	a479aecb-21da-4b6f-bb2f-1aa04e35733a	0.740063	0.549637	1.2897	6.29638	0.559272	33.8686	3.5826	10.1336	13.7162	6.46216	0.573998
	2a29d87caafa440790088af40e5c890ea575b9326448f116bce450bc89151d58	52	7.45105	8.76345	0.778408	0.661835	12.2523	4.03198	35.1273	a3a2c29d-18b1-47f7-9d0a-e1eb0b3bbbfa	0.587376	0.506963	1.09434	7.2268	0.641916	42.2258	5.64249	12.5027	18.1452	8.60277	0.764136
	2a29d87caafa440790088af40e5c890ea575b9326448f116bce450bc89151d58	53	21.1177	12.1458	1.07884	1.87577	12.2187	4.75198	41.2364	1f287145-3c0d-4fc2-a743-676a00c876a0	0.466057	2.5267	2.99275	7.76202	0.689457	40.4664	4.08298	6.69408	10.7771	8.85534	0.786571
	2a29d87caafa440790088af40e5c890ea575b9326448f116bce450bc89151d58	54	20.4422	9.87466	0.87711	1.81577	11.3022	4.75198	38.1818	3ee803b4-de82-47b5-9fa2-63d4f771cac7	0.5153	1.9577	2.473	5.85175	0.519778	47.724	4.2994	3.8032	8.1026	9.97236	0.885789
	2a29d87caafa440790088af40e5c890ea575b9326448f116bce450bc89151d58	55	11.985	11.1954	0.994428	1.06456	12.5181	3.74398	42.7636	ab3f6f70-4615-40da-8266-58f7fa66dc32	0.409654	0.418232	0.827886	9.16322	0.813918	21.9926	3.88053	3.96913	7.84966	10.6551	0.946432
	2a29d87caafa440790088af40e5c890ea575b9326448f116bce450bc89151d58	56	22.6068	10.064	0.893926	2.00804	11.3481	4.75198	77.8909	fd8f690a-55a0-45da-8ef8-88ee4f8df50b	0.630053	1.17754	1.80759	6.60897	0.587038	81.1527	5.51216	46.6467	52.1589	5.92534	0.526315
	2a29d87caafa440790088af40e5c890ea575b9326448f116bce450bc89151d58	57	25.0438	21.3361	1.89516	2.2245	12.6935	5.32797	59.5636	645dcb88-18c0-4c4b-ac53-4d2bc54309bf	0.656227	0.940421	1.59665	16.4363	1.45995	367.716	40.4677	25.2272	65.6949	15.8782	1.41037
	2a29d87caafa440790088af40e5c890ea575b9326448f116bce450bc89151d58	58	23.4415	13.5347	1.20221	2.08218	12.2925	4.46398	33.6	206eb425-f415-4140-9102-7c89c1fa8a7f	0.656751	1.04349	1.70024	10.7864	0.958099	85.3313	14.2613	3.2467	17.508	12.9995	1.15468
	2a29d87caafa440790088af40e5c890ea575b9326448f116bce450bc89151d58	59	16.1719	11.5546	1.02633	1.43646	12.9917	5.03997	53.4545	b3ec2d8b-2e67-45a2-93ce-b9b445131815	0.778403	0.528746	1.30715	9.66844	0.858794	76.9741	2.88746	17.9049	20.7924	10.6038	0.941876
	2a29d87caafa440790088af40e5c890ea575b9326448f116bce450bc89151d58	60	12.5916	7.88053	0.699983	1.11844	12.1905	6.19197	50.4	0ff94926-9d83-4763-ad76-e1649f620459	1.02618	1.00764	2.03382	6.51578	0.578761	96.7675	6.00922	6.85225	12.8615	7.68181	0.682332
	2a29d87caafa440790088af40e5c890ea575b9326448f116bce450bc89151d58	61	13.1209	8.82616	0.783979	1.16546	12.7547	4.31998	41.2364	d8d2d77a-e553-4c28-81db-c88db55cc9f1	0.889015	1.17313	2.06214	7.18566	0.638262	28.1505	9.75671	4.16132	13.918	8.06403	0.716283
	2a29d87caafa440790088af40e5c890ea575b9326448f116bce450bc89151d58	62	15.5427	13.5888	1.20702	1.38057	12.321	4.31998	39.7091	8264473d-fa15-4bd8-8edf-e5aea64d11ba	0.629635	0.791745	1.42138	11.5748	1.02812	58.2804	5.54818	6.38807	11.9363	12.8688	1.14306
	2a29d87caafa440790088af40e5c890ea575b9326448f116bce450bc89151d58	63	28.4905	22.3272	1.9832	2.53065	19.0251	5.32797	39.7091	0b0c5b3a-63ba-4e63-98af-88a040bfd325	0.660344	1.16062	1.82096	20.0414	1.78017	266.331	61.0634	7.13555	68.1989	19.2023	1.70563
	2a29d87caafa440790088af40e5c890ea575b9326448f116bce450bc89151d58	64	12.2046	14.2967	1.2699	1.08406	18.6873	4.75198	35.1273	660c82ae-d843-476c-b7b4-063ff5a2ebd9	0.484403	0.802169	1.28657	10.518	0.934259	106.004	19.39	3.45634	22.8463	12.219	1.08534
	2a29d87caafa440790088af40e5c890ea575b9326448f116bce450bc89151d58	65	27.4421	17.2411	1.53143	2.43753	19.3633	6.62397	67.2	3a792bd6-78e1-41f1-867e-87811e5022eb	0.98697	1.81952	2.80649	13.2972	1.18112	255.114	55.5841	7.04863	62.6327	14.6012	1.29695
	2a29d87caafa440790088af40e5c890ea575b9326448f116bce450bc89151d58	66	22.107	22.0615	1.9596	1.96364	19.336	5.32797	36.6545	2afcc8ec-3ad3-4ed7-ab1e-e1fc501a2bcc	0.624896	0.801685	1.42658	22.5693	2.00471	354.741	20.2816	4.33413	24.6157	22.0175	1.95569
	2a29d87caafa440790088af40e5c890ea575b9326448f116bce450bc89151d58	67	30.0287	24.759	2.1992	2.66728	19.8084	5.61597	41.2364	ecc65d2b-233e-47fb-823a-7c192e6e99c4	0.681921	1.23041	1.91233	20.2488	1.79859	625.47	125.043	8.29371	133.337	18.3004	1.62553
	2a29d87caafa440790088af40e5c890ea575b9326448f116bce450bc89151d58	68	9.7286	10.669	0.947668	0.864138	12.1317	5.32797	53.4545	0cf3829b-f55e-48af-8523-7465faea47bb	1.01182	2.18433	3.19615	7.39116	0.656516	70.8162	4.67649	21.9494	26.6259	8.21322	0.729534
	2a29d87caafa440790088af40e5c890ea575b9326448f116bce450bc89151d58	69	34.972	10.2154	0.907381	3.10637	12.1993	6.19197	39.7091	b43a0072-67e4-419e-8ab4-096f0a66081a	0.352521	2.73595	3.08847	9.12623	0.810632	56.521	13.3829	5.87445	19.2573	8.86313	0.787262
	2a29d87caafa440790088af40e5c890ea575b9326448f116bce450bc89151d58	70	18.4979	13.2134	1.17367	1.64306	12.5751	7.77596	74.8364	6d0201fb-e385-480d-8fc3-eed309f30f19	1.45793	1.27154	2.72947	8.67758	0.770781	469.102	87.6417	46.6362	134.278	8.98825	0.798376
	2a29d87caafa440790088af40e5c890ea575b9326448f116bce450bc89151d58	71	18.9823	9.87749	0.877362	1.68609	12.5926	4.75198	47.3455	72f89047-8697-4fa2-b905-168df5fe010a	1.00363	1.08897	2.0926	6.88888	0.611901	37.6074	17.3782	7.05713	24.4353	8.7148	0.774087
	2a29d87caafa440790088af40e5c890ea575b9326448f116bce450bc89151d58	72	30.6701	14.0562	1.24853	2.72425	11.9071	5.90397	103.855	ee4f71aa-2cd7-484b-b71d-c94f570917ad	1.35323	1.09545	2.44868	11.594	1.02983	391.469	26.5074	51.1395	77.6469	11.8068	1.04873
	2a29d87caafa440790088af40e5c890ea575b9326448f116bce450bc89151d58	73	19.6345	11.7532	1.04397	1.74402	22.7214	3.59998	41.2364	58be0954-2564-4296-ac7e-64003e1c4d94	0.376445	0.36699	0.743435	11.538	1.02486	21.9926	4.149	6.51066	10.6597	10.067	0.894199
	2a29d87caafa440790088af40e5c890ea575b9326448f116bce450bc89151d58	74	16.9071	11.2926	1.00306	1.50177	12.0604	6.33597	45.8182	397c3807-23f8-4af9-af99-8bb4472af8d1	1.29326	0.978365	2.27163	9.32353	0.828157	125.358	5.14839	11.2289	16.3773	10.2423	0.90977
	2a29d87caafa440790088af40e5c890ea575b9326448f116bce450bc89151d58	75	6.65168	8.64721	0.768083	0.590831	12.0632	6.19197	67.2	3dafd7ff-4c1a-42dc-acef-f1d6f14e378a	0.84127	0.751707	1.59298	8.11837	0.721109	80.7129	5.3203	9.60086	14.9212	8.59729	0.763649
	2a29d87caafa440790088af40e5c890ea575b9326448f116bce450bc89151d58	76	16.7046	10.0602	0.893592	1.48377	13.5979	3.74398	42.7636	8a738b83-fc88-4824-94e2-272c228bc1fa	1.19285	0.476028	1.66888	7.82194	0.694779	55.4214	7.56468	6.93757	14.5022	9.07139	0.805761
	2a29d87caafa440790088af40e5c890ea575b9326448f116bce450bc89151d58	77	17.0152	9.5361	0.847039	1.51137	13.6849	5.03997	35.1273	51efda13-d93f-4311-9da4-a53c8eba2d78	0.464894	1.62234	2.08723	8.13523	0.722607	54.7616	22.913	4.93212	27.8451	8.27416	0.734947
	2a29d87caafa440790088af40e5c890ea575b9326448f116bce450bc89151d58	78	7.0012	12.1308	1.07751	0.621877	13.7887	5.32797	48.8727	5d204b87-fb1f-46ec-b4c0-9c633cf77746	0.562552	0.543562	1.10611	10.5746	0.939282	85.3313	19.0795	12.5616	31.6411	9.17439	0.81491
	3e2e96552c209652142169e03ab9cd0c6c27148ff48c1bca6de45bc5913d3886	1	0.0724854	9.19672	0.924495	0.00728656	10.323	3.48595	33.6	73d878db-0f29-4868-b18f-e988f25153cd	1.12812	0.750484	1.87861	4.37489	0.439784	9.15727	1.92618	2.92642	4.85259	10.7718	1.08283
	3e2e96552c209652142169e03ab9cd0c6c27148ff48c1bca6de45bc5913d3886	2	13.9505	8.50078	0.854536	1.40237	9.51606	3.48595	36.6545	2ef2892a-471a-449d-9626-48af3f82cba3	0.456548	0.343956	0.800504	6.97247	0.700904	11.0739	2.22021	3.44596	5.66617	9.45967	0.950929
	3e2e96552c209652142169e03ab9cd0c6c27148ff48c1bca6de45bc5913d3886	3	-3.02596	8.41864	0.846279	-0.304183	9.10686	4.74089	36.6545	a2179759-bd2b-4959-9127-e75dc3107921	1.15117	0.555277	1.70645	6.93138	0.696773	55.7955	9.82826	4.3101	14.1384	8.60094	0.864605
	3e2e96552c209652142169e03ab9cd0c6c27148ff48c1bca6de45bc5913d3886	4	11.1834	8.91902	0.89658	1.12421	9.04511	4.32258	35.1273	79783064-cfc6-4f3c-ad6b-733badeaa630	0.333038	1.03892	1.37196	3.8745	0.389482	9.79615	2.09234	2.99352	5.08585	8.18339	0.822631
	3e2e96552c209652142169e03ab9cd0c6c27148ff48c1bca6de45bc5913d3886	5	-1.31932	7.66553	0.770573	-0.132624	10.2728	3.48595	33.6	a2f21ada-6aa9-4a8e-a0f6-d4110f5c972b	0.338721	0.426337	0.765058	8.02716	0.806926	8.73135	6.51621	3.40969	9.9259	6.12052	0.615262
	3e2e96552c209652142169e03ab9cd0c6c27148ff48c1bca6de45bc5913d3886	6	18.0122	9.72588	0.977689	1.81066	10.3952	3.76483	44.2909	83faff1d-3d6f-4b20-9966-6bc0702904a0	0.489226	0.721163	1.21039	7.08682	0.712399	24.7033	5.47755	19.8956	25.3732	7.02413	0.706097
	3e2e96552c209652142169e03ab9cd0c6c27148ff48c1bca6de45bc5913d3886	7	-0.527004	8.89586	0.894252	-0.0529768	10.2936	4.18314	36.6545	18ac9afe-48b6-4f96-a618-78e77e472c88	0.309448	0.430528	0.739976	7.92398	0.796554	9.15727	1.92144	3.889	5.81044	10.1725	1.02259
	3e2e96552c209652142169e03ab9cd0c6c27148ff48c1bca6de45bc5913d3886	8	13.4668	8.88825	0.893487	1.35374	11.3793	3.34651	35.1273	dd9d32b2-e4fc-45f6-8834-b4aff16cb847	0.625802	0.591545	1.21735	5.95199	0.598321	9.37023	2.3755	3.40371	5.77921	9.59122	0.964153
	3e2e96552c209652142169e03ab9cd0c6c27148ff48c1bca6de45bc5913d3886	9	15.3953	8.84114	0.888751	1.54761	11.5208	4.18314	42.7636	0c7c9b8e-62e6-4843-83e2-4d0bebbf6a55	1.31361	0.723458	2.03707	7.08933	0.712651	65.3787	8.61334	5.46758	14.0809	9.27256	0.932119
	ff1d42e74dfd856ecd125bfd4a0c9be3a5fc62f6fcbffc173418eaef51da65f7	1	11.6055	7.24224	1.04625	1.67659	6.24245	4.35247	38.1818	a1501d9c-dce5-43c4-892a-9666d62e65de	0.847413	0.535973	1.38339	7.50095	1.08362	32.5937	6.1443	5.31293	11.4572	7.55337	1.0912
	ff1d42e74dfd856ecd125bfd4a0c9be3a5fc62f6fcbffc173418eaef51da65f7	2	5.46446	5.59858	0.808796	0.789421	6.25255	4.63327	41.2364	1c15385d-bb5e-4bee-90d7-d7736c35b4bc	1.63418	1.38672	3.0209	4.33969	0.626932	44.1731	7.13375	7.07021	14.204	5.5624	0.80357
	ff1d42e74dfd856ecd125bfd4a0c9be3a5fc62f6fcbffc173418eaef51da65f7	3	9.08672	7.57975	1.09501	1.31271	6.73143	3.65046	39.7091	7e54ef9c-ce03-4eae-961f-df29d323c210	0.536031	1.07799	1.61402	5.34334	0.771924	24.2309	3.18645	9.27719	12.4636	6.02089	0.869806
	ff1d42e74dfd856ecd125bfd4a0c9be3a5fc62f6fcbffc173418eaef51da65f7	4	10.4033	7.97668	1.15235	1.5029	6.90808	3.93126	42.7636	a33bbe3c-655e-4b2f-81d1-b6441a976ee9	1.13812	0.503652	1.64177	5.75963	0.832063	63.472	5.28088	8.16194	13.4428	5.97116	0.862621
	ff1d42e74dfd856ecd125bfd4a0c9be3a5fc62f6fcbffc173418eaef51da65f7	5	7.53738	7.02981	1.01556	1.08889	8.35697	3.36965	35.1273	b105d5f3-bb98-458d-9a93-8e181280aee9	0.451506	0.342265	0.793771	7.04164	1.01727	10.9361	3.44538	4.23314	7.67851	7.44314	1.07527
	ff1d42e74dfd856ecd125bfd4a0c9be3a5fc62f6fcbffc173418eaef51da65f7	6	2.26886	7.21402	1.04217	0.327769	7.34002	3.22925	35.1273	65d9f319-37ea-4bdb-a349-dbceb2eea7ee	0.376978	0.317064	0.694041	6.6126	0.955286	11.1505	6.25477	5.14792	11.4027	5.30834	0.766867
	40d1ebf047804d1ad47dfc84692b3a8e6e91952201613ab496d7db9e0aafdb90	1	14.3354	9.94361	0.674339	0.972177	15.9329	3.76674	40.4727	0a0805a2-6523-4ddb-a527-0a987a2c7567	0.282309	0.533831	0.81614	6.39267	0.433527	11.8304	4.45838	10.5665	15.0248	5.25806	0.356583
	40d1ebf047804d1ad47dfc84692b3a8e6e91952201613ab496d7db9e0aafdb90	2	21.7606	7.54003	0.511337	1.47572	11.6701	4.7433	34.6909	89828937-267a-4c58-82ab-50e1761d0b0b	0.418329	0.614218	1.03255	7.61883	0.516681	31.7269	5.21055	3.1499	8.36045	9.93143	0.673513
	40d1ebf047804d1ad47dfc84692b3a8e6e91952201613ab496d7db9e0aafdb90	3	18.5711	9.42488	0.639161	1.25942	10.4814	3.62723	36.6182	efcf346e-ebfd-44f1-8dc3-e81dfc315201	0.389474	0.815732	1.20521	6.01332	0.407801	14.7879	2.27049	3.12299	5.39349	12.3557	0.837919
	40d1ebf047804d1ad47dfc84692b3a8e6e91952201613ab496d7db9e0aafdb90	4	13.5592	14.1247	0.957887	0.919535	12.5957	3.76674	38.5455	abef8fe6-3a62-4da4-9b05-3a815783de10	1.12796	0.409821	1.53779	12.102	0.820716	68.8312	4.38237	4.50661	8.88898	16.0063	1.08549
	40d1ebf047804d1ad47dfc84692b3a8e6e91952201613ab496d7db9e0aafdb90	5	8.04877	9.52784	0.646143	0.545838	14.2459	4.18527	46.2545	74854c70-b203-421b-9ab0-0dabbe245071	2.6691	0.996432	3.66553	4.90459	0.332611	88.4588	36.7037	12.4489	49.1525	6.07301	0.411849
	40d1ebf047804d1ad47dfc84692b3a8e6e91952201613ab496d7db9e0aafdb90	6	17.9107	10.1929	0.691248	1.21464	12.2579	4.7433	40.4727	556a1caf-e033-4d0b-8f4b-7dc152cd4883	0.409529	1.36802	1.77755	8.21452	0.557079	46.7837	25.5419	8.57369	34.1155	8.18321	0.554955
	40d1ebf047804d1ad47dfc84692b3a8e6e91952201613ab496d7db9e0aafdb90	7	-3.81351	11.3215	0.767779	-0.258619	14.8474	6.97545	38.5455	438f9b7a-6628-4ec1-a3e0-069866d20c2c	0.427184	1.71839	2.14557	8.28366	0.561767	99.4826	7.64653	5.01014	12.6567	9.88076	0.670077
	40d1ebf047804d1ad47dfc84692b3a8e6e91952201613ab496d7db9e0aafdb90	8	7.38509	8.46774	0.574251	0.50083	13.0784	3.48772	38.5455	6497c3be-9e48-4d36-a5a3-05a153aed1b5	0.524584	0.528551	1.05313	4.69707	0.318538	14.5191	3.34021	3.26805	6.60826	8.9958	0.610062
	40d1ebf047804d1ad47dfc84692b3a8e6e91952201613ab496d7db9e0aafdb90	9	5.98097	10.6171	0.720011	0.405607	16.6021	4.60379	44.3273	60913c35-2419-481d-a5c4-e09b3a2e3cc0	0.571859	1.86203	2.43389	6.92504	0.469631	29.0382	33.1106	11.7874	44.8981	7.15476	0.48521
	40d1ebf047804d1ad47dfc84692b3a8e6e91952201613ab496d7db9e0aafdb90	10	19.7674	9.67764	0.656302	1.34055	14.7778	5.85938	40.4727	0e742c89-72da-48ed-8344-d31c7b5ba356	0.647182	0.769235	1.41642	8.36678	0.567404	74.2086	3.95792	9.669	13.6269	10.1354	0.687349
	40d1ebf047804d1ad47dfc84692b3a8e6e91952201613ab496d7db9e0aafdb90	11	14.1071	13.0369	0.884117	0.956693	14.9144	4.04576	34.6909	b56e26c0-f267-47db-829b-080648734166	0.766922	1.08989	1.85681	7.11684	0.482638	44.9016	12.3186	3.22766	15.5462	9.6816	0.656571
	40d1ebf047804d1ad47dfc84692b3a8e6e91952201613ab496d7db9e0aafdb90	12	15.5871	12.389	0.840176	1.05706	14.76	6.55692	59.7455	527d2b2f-a552-4b5f-b3c3-61ffdb6bc36d	0.603031	0.736866	1.3399	9.9421	0.674237	97.6004	10.9274	20.314	31.2413	9.27135	0.628749
	40d1ebf047804d1ad47dfc84692b3a8e6e91952201613ab496d7db9e0aafdb90	13	18.0543	9.22329	0.62549	1.22438	15.2788	4.32478	36.6182	e7a56761-8fdd-4ac8-ae5f-1df8b3201d29	0.774646	0.446798	1.22144	9.0472	0.613548	52.6989	18.4142	4.47097	22.8852	8.1397	0.552005
	40d1ebf047804d1ad47dfc84692b3a8e6e91952201613ab496d7db9e0aafdb90	14	21.1058	12.4835	0.846585	1.43132	15.438	3.48772	48.1818	1a93274c-afc1-4135-bb41-4381044eaa68	2.67508	0.453416	3.1285	6.45872	0.438007	62.916	3.49066	4.41427	7.90493	10.1755	0.690067
	40d1ebf047804d1ad47dfc84692b3a8e6e91952201613ab496d7db9e0aafdb90	15	29.1795	17.3589	1.17722	1.97885	15.5146	5.85938	42.4	f06ae56f-0f51-4167-8125-c87c204170c5	1.13368	1.88886	3.02254	11.7003	0.793473	130.941	17.806	8.38344	26.1895	13.7075	0.929595
	40d1ebf047804d1ad47dfc84692b3a8e6e91952201613ab496d7db9e0aafdb90	16	10.9664	9.35286	0.634276	0.743704	13.0421	5.16183	52.0364	f1d5268d-f7a9-43a0-9428-3de67598ffa2	0.452611	1.31733	1.76994	5.94309	0.403039	36.8354	7.00609	15.438	22.4441	6.923	0.469492
	40d1ebf047804d1ad47dfc84692b3a8e6e91952201613ab496d7db9e0aafdb90	17	18.8772	11.0892	0.752032	1.28018	15.2945	5.02232	44.3273	25f0e53d-07d9-4070-b257-5ce2fb63f80a	0.355316	1.01277	1.36809	8.48997	0.575759	42.7506	6.07443	7.00362	13.078	9.29985	0.630681
	40d1ebf047804d1ad47dfc84692b3a8e6e91952201613ab496d7db9e0aafdb90	18	17.9484	9.46721	0.642031	1.21719	14.3212	4.32478	40.4727	946d3d88-3267-43ee-a497-6022dc205075	0.326268	1.1117	1.43796	6.03954	0.409579	17.7455	3.24462	5.24326	8.48788	7.95718	0.539626
	40d1ebf047804d1ad47dfc84692b3a8e6e91952201613ab496d7db9e0aafdb90	19	29.4591	10.0027	0.678343	1.99781	15.1744	5.16183	36.6182	7b329102-7238-4cd0-85c5-fce91fa17a77	0.877929	1.19779	2.07572	7.15077	0.484939	54.0432	9.20922	3.92506	13.1343	9.5287	0.646201
	40d1ebf047804d1ad47dfc84692b3a8e6e91952201613ab496d7db9e0aafdb90	20	8.75792	10.2994	0.698469	0.59393	15.2847	3.62723	52.0364	130b2cad-31b6-4ba8-acca-4668ae6ef348	2.22376	0.644916	2.86868	5.0117	0.339875	55.6565	7.0153	7.49036	14.5057	7.85013	0.532367
	40d1ebf047804d1ad47dfc84692b3a8e6e91952201613ab496d7db9e0aafdb90	21	12.8399	11.555	0.783615	0.870754	15.2058	4.46429	40.4727	75632cd2-5a0d-4de1-ac82-8d7c002d2069	1.36584	1.14425	2.51009	7.02854	0.47665	40.0619	3.42583	3.8285	7.25433	11.4992	0.779833
	40d1ebf047804d1ad47dfc84692b3a8e6e91952201613ab496d7db9e0aafdb90	22	16.9363	11.0118	0.74678	1.14856	17.5497	5.44085	50.1091	8026a135-a43c-414c-b2d5-7ef3a9bbf25e	0.339319	2.97894	3.31826	3.92103	0.26591	34.4156	2.6051	7.50897	10.1141	7.18041	0.486949
	40d1ebf047804d1ad47dfc84692b3a8e6e91952201613ab496d7db9e0aafdb90	23	19.9344	12.7392	0.863924	1.35188	15.0201	5.16183	36.6182	93f5987b-ad36-4d74-8afc-9ee0d83f5961	0.439979	1.41319	1.85317	7.44485	0.504883	55.3876	5.84053	3.31061	9.15115	9.19134	0.623323
	40d1ebf047804d1ad47dfc84692b3a8e6e91952201613ab496d7db9e0aafdb90	24	12.4004	9.34157	0.633511	0.84095	14.6006	5.71987	44.3273	d210f059-b789-4b5e-b7c0-158d137ff468	0.367307	0.71849	1.0858	5.71051	0.387266	33.0712	2.37929	11.0385	13.4178	7.73466	0.524536
	40d1ebf047804d1ad47dfc84692b3a8e6e91952201613ab496d7db9e0aafdb90	25	22.2604	10.7444	0.728642	1.50962	13.1557	7.25446	106	839a4c86-088b-4dc3-832d-c2012339b5da	0.334741	3.1186	3.45334	6.41734	0.4352	213.753	3.90372	12.4713	16.375	7.50359	0.508866
	40d1ebf047804d1ad47dfc84692b3a8e6e91952201613ab496d7db9e0aafdb90	26	0.206581	12.6723	0.859389	0.0140096	15.2792	4.18527	44.3273	daebb66f-79aa-4a8b-ad7f-8b7aa9057c99	1.93949	1.11214	3.05163	8.15889	0.553306	101.365	23.2151	6.97528	30.1904	10.896	0.738927
	40d1ebf047804d1ad47dfc84692b3a8e6e91952201613ab496d7db9e0aafdb90	27	26.7465	11.3666	0.770838	1.81385	15.311	5.02232	46.2545	2b518224-a05f-489c-852f-340b73ed5e8c	0.457697	1.86921	2.3269	8.04393	0.54551	44.6327	5.72001	7.19835	12.9184	9.83131	0.666723
	40d1ebf047804d1ad47dfc84692b3a8e6e91952201613ab496d7db9e0aafdb90	28	4.75111	10.5418	0.714907	0.322203	15.6534	4.18527	53.9636	21416855-068f-475e-b551-e2259fff5b77	1.26089	3.09184	4.35273	7.28827	0.494264	53.2366	4.65802	20.1366	24.7946	9.90688	0.671848
	40d1ebf047804d1ad47dfc84692b3a8e6e91952201613ab496d7db9e0aafdb90	29	-3.2585	9.24929	0.627253	-0.22098	15.6858	4.60379	40.4727	7ec8a484-c20d-4317-9951-adbd6a61a13d	1.62782	1.06159	2.68941	8.32168	0.564346	75.8218	21.2504	9.1954	30.4458	8.8432	0.599713
	40d1ebf047804d1ad47dfc84692b3a8e6e91952201613ab496d7db9e0aafdb90	30	12.7407	11.9927	0.813304	0.864029	13.1097	5.71987	46.2545	fc66a725-c6a7-4f34-91a4-dd977706e02b	0.810297	1.72638	2.53668	7.47349	0.506824	147.611	9.39584	11.1479	20.5437	8.04424	0.545531
	40d1ebf047804d1ad47dfc84692b3a8e6e91952201613ab496d7db9e0aafdb90	31	10.2582	10.5518	0.715588	0.695673	15.2726	4.04576	34.6909	a9b6f4b7-0ce3-43e9-b54b-b4120da870a4	1.00968	0.962052	1.97173	7.23011	0.490319	43.0195	21.0822	4.42504	25.5072	8.18889	0.55534
	40d1ebf047804d1ad47dfc84692b3a8e6e91952201613ab496d7db9e0aafdb90	32	16.9356	12.6372	0.857006	1.14851	12.6395	4.60379	38.5455	73b368d7-8df3-4e9c-88ef-8a780da17983	0.418277	1.04217	1.46045	9.81588	0.665677	41.4063	5.89704	5.25155	11.1486	11.673	0.791617
	40d1ebf047804d1ad47dfc84692b3a8e6e91952201613ab496d7db9e0aafdb90	33	2.27634	12.4291	0.842895	0.154373	15.1943	5.58036	42.4	f6bb32be-b1c9-455f-817f-d0033d0d75ef	0.486561	1.66885	2.15541	6.91207	0.468751	71.5199	16.0744	4.38848	20.4629	8.10329	0.549535
	40d1ebf047804d1ad47dfc84692b3a8e6e91952201613ab496d7db9e0aafdb90	34	17.6309	9.28342	0.629567	1.19566	13.2792	3.76674	38.5455	5891cbab-6cb5-48c4-954c-4204a6cc61da	1.26954	0.818644	2.08818	6.93229	0.470123	48.6658	33.8417	6.54895	40.3907	8.30313	0.563087
	40d1ebf047804d1ad47dfc84692b3a8e6e91952201613ab496d7db9e0aafdb90	35	14.2739	9.57192	0.649132	0.968001	12.7943	4.04576	36.6182	311bb094-c7d4-4975-a446-3486124cb56a	1.26816	1.57223	2.84039	5.35575	0.363208	26.0806	2.74312	4.03555	6.77867	11.4459	0.776218
	40d1ebf047804d1ad47dfc84692b3a8e6e91952201613ab496d7db9e0aafdb90	36	16.4887	9.98263	0.676985	1.11821	12.8184	3.48772	38.5455	ef4bc2b9-f458-4a36-8568-fa9960f0f28f	0.860902	1.39679	2.2577	6.30099	0.42731	11.2926	2.93029	3.42362	6.35392	11.2289	0.7615
	40d1ebf047804d1ad47dfc84692b3a8e6e91952201613ab496d7db9e0aafdb90	37	13.3061	9.1499	0.620513	0.90237	13.206	3.90625	40.4727	de2b0777-c4ad-4aae-8117-89750067a0d4	0.374162	0.505164	0.879326	7.041	0.477495	15.3257	3.08542	9.6724	12.7578	6.2233	0.422041
	40d1ebf047804d1ad47dfc84692b3a8e6e91952201613ab496d7db9e0aafdb90	38	15.1194	11.9337	0.8093	1.02534	15.3798	3.90625	53.9636	60c4a608-55c2-4647-a5f5-19c27e3d460e	1.43991	0.817774	2.25769	5.96389	0.404449	58.614	2.9036	21.5022	24.4058	8.49847	0.576335
	40d1ebf047804d1ad47dfc84692b3a8e6e91952201613ab496d7db9e0aafdb90	39	28.9987	14.6598	0.994177	1.96659	15.8915	4.46429	40.4727	fdd31f30-e599-4d3c-b925-3e42132b0151	0.532288	1.12591	1.6582	11.806	0.800639	77.7039	4.95841	4.01326	8.97167	15.2517	1.03432
	40d1ebf047804d1ad47dfc84692b3a8e6e91952201613ab496d7db9e0aafdb90	40	20.5444	13.955	0.946379	1.39324	15.4665	4.88281	52.0364	b9df625a-c5e5-4242-8e82-8ed1836f9c2d	0.620136	0.906032	1.52617	7.47161	0.506697	62.1094	3.30488	16.4777	19.7826	9.52508	0.645956
	40d1ebf047804d1ad47dfc84692b3a8e6e91952201613ab496d7db9e0aafdb90	41	2.92231	12.4493	0.844265	0.19818	15.4049	5.16183	48.1818	7549e418-c692-4e98-85d4-786a8fd12415	0.738785	2.06373	2.80251	7.72899	0.524152	46.2459	2.86334	4.99672	7.86006	12.6772	0.85972
	40d1ebf047804d1ad47dfc84692b3a8e6e91952201613ab496d7db9e0aafdb90	42	1.55088	11.0308	0.748071	0.105175	15.4518	4.18527	34.6909	a2d6e83b-c7e2-44bf-8f1c-50927981b039	0.412705	0.850316	1.26302	7.98202	0.541311	47.8592	27.082	4.61306	31.6951	9.09379	0.616707
	40d1ebf047804d1ad47dfc84692b3a8e6e91952201613ab496d7db9e0aafdb90	43	6.809	10.4208	0.706702	0.461761	15.4031	4.88281	48.1818	f798e8e2-aab3-49f4-b2dc-43c7f450d10b	0.477486	0.858235	1.33572	7.51637	0.509733	41.4063	6.5317	6.9373	13.469	9.7532	0.661426
	40d1ebf047804d1ad47dfc84692b3a8e6e91952201613ab496d7db9e0aafdb90	44	11.548	10.2542	0.6954	0.783144	15.7712	4.7433	36.6182	67401406-f326-41d8-8d34-7056be62fc10	0.368012	1.87436	2.24237	7.40475	0.502163	32.8024	4.81125	3.82415	8.6354	10.135	0.687316
	40d1ebf047804d1ad47dfc84692b3a8e6e91952201613ab496d7db9e0aafdb90	45	2.12276	9.9752	0.676481	0.143958	15.7072	4.88281	32.7636	680ca5b4-680a-46bd-b39b-839986e800f3	0.944571	1.10025	2.04482	5.39684	0.365994	72.5954	31.4531	2.77456	34.2277	9.89748	0.671211
	40d1ebf047804d1ad47dfc84692b3a8e6e91952201613ab496d7db9e0aafdb90	46	13.0499	9.87045	0.669378	0.884998	14.0168	6.13839	44.3273	9dee5e12-16ed-4393-ae5a-7b7ea2654601	0.384172	2.8029	3.18707	5.48442	0.371933	54.8498	4.54725	6.47353	11.0208	6.93496	0.470303
	40d1ebf047804d1ad47dfc84692b3a8e6e91952201613ab496d7db9e0aafdb90	47	7.80767	10.0604	0.682259	0.529488	15.8099	3.90625	34.6909	70e2e610-be86-4d4a-a565-3be7e28c7b80	0.372088	1.06552	1.43761	7.45073	0.505281	14.2502	5.3532	3.37959	8.73279	9.87001	0.669348
	40d1ebf047804d1ad47dfc84692b3a8e6e91952201613ab496d7db9e0aafdb90	48	20.3184	12.3164	0.835253	1.37792	15.7473	4.32478	40.4727	449fdbdb-2735-4ba2-8f41-e31be2471fc6	0.47547	0.64252	1.11799	10.1374	0.687478	32.8024	8.29601	9.00458	17.3006	10.2258	0.693479
	40d1ebf047804d1ad47dfc84692b3a8e6e91952201613ab496d7db9e0aafdb90	49	6.60614	13.361	0.906095	0.448004	13.3407	5.44085	42.4	cd083a6c-2384-4e2a-9c68-daa18eb61794	0.528759	0.979185	1.50794	10.2589	0.69572	57.5386	4.56868	4.60348	9.17216	12.4692	0.845615
	40d1ebf047804d1ad47dfc84692b3a8e6e91952201613ab496d7db9e0aafdb90	50	15.397	9.92037	0.672763	1.04417	16.0715	4.60379	63.6	3cff765c-34c4-465e-b9d7-8221d5142c67	1.14416	0.427495	1.57165	8.03133	0.544655	102.171	7.29381	27.6932	34.987	7.89419	0.535355
	40d1ebf047804d1ad47dfc84692b3a8e6e91952201613ab496d7db9e0aafdb90	51	15.3011	10.5677	0.716662	1.03766	15.8842	3.48772	36.6182	72a9ee17-25be-418a-948a-5998f049a580	1.3053	0.718563	2.02387	4.67217	0.316849	15.5946	2.334	3.37424	5.70824	10.8273	0.734268
	40d1ebf047804d1ad47dfc84692b3a8e6e91952201613ab496d7db9e0aafdb90	52	12.4561	11.3682	0.770949	0.844727	14.5636	3.48772	34.6909	724e100b-6360-4231-a086-b4a654ffe89b	1.58261	1.85426	3.43687	5.0953	0.345544	28.5004	4.18152	3.37713	7.55865	10.25	0.695114
	40d1ebf047804d1ad47dfc84692b3a8e6e91952201613ab496d7db9e0aafdb90	53	29.8294	9.51172	0.64505	2.02292	16.3746	3.76674	42.4	65c6ce5d-2819-4087-84be-0377ef47dfc7	0.356708	0.764213	1.12092	9.08805	0.616318	14.7879	4.49058	10.1992	14.6898	8.78367	0.595676
	40d1ebf047804d1ad47dfc84692b3a8e6e91952201613ab496d7db9e0aafdb90	54	11.83	11.1778	0.758039	0.80227	16.4675	5.99888	36.6182	0d3f4cd8-502c-448c-9b37-f7ab49af6383	0.947695	2.53543	3.48312	5.94166	0.402942	46.2459	5.40681	3.31146	8.71826	9.84131	0.667401
	40d1ebf047804d1ad47dfc84692b3a8e6e91952201613ab496d7db9e0aafdb90	55	11.0511	9.12172	0.618601	0.749444	13.4979	4.32478	40.4727	483f8222-5ee2-4608-8dc7-522405593bac	1.26559	1.40867	2.67425	5.23962	0.355331	17.7455	6.27522	10.9263	17.2015	5.42982	0.368231
	40d1ebf047804d1ad47dfc84692b3a8e6e91952201613ab496d7db9e0aafdb90	56	13.7274	10.0917	0.684382	0.930944	16.9631	4.18527	36.6182	322ffbcf-8b89-4fbf-8d17-46046f59c455	0.324692	1.49131	1.81601	5.31127	0.360191	12.637	2.46983	3.54588	6.01571	10.5509	0.715524
	40d1ebf047804d1ad47dfc84692b3a8e6e91952201613ab496d7db9e0aafdb90	57	11.887	11.1015	0.75286	0.806131	17.0669	3.76674	52.0364	a726489c-0e4e-4e4f-aa08-f379fead2a1e	1.21009	0.869263	2.07935	7.20878	0.488873	58.0763	5.66257	7.04484	12.7074	9.97304	0.676335
	40d1ebf047804d1ad47dfc84692b3a8e6e91952201613ab496d7db9e0aafdb90	58	10.2224	11.4489	0.77642	0.693247	17.1128	5.16183	34.6909	8fd5e44e-142f-4e8e-8397-99ba68d6e128	0.373215	2.04749	2.4207	7.8925	0.53524	32.8024	7.02089	3.62573	10.6466	9.39121	0.636877
	40d1ebf047804d1ad47dfc84692b3a8e6e91952201613ab496d7db9e0aafdb90	59	8.24704	11.3114	0.767099	0.559284	16.8764	3.48772	34.6909	27375b3d-86da-453d-a487-6a7e00a12b0a	2.26981	0.751205	3.02101	5.28543	0.358438	38.9864	9.73054	3.12681	12.8573	10.0744	0.683205
	40d1ebf047804d1ad47dfc84692b3a8e6e91952201613ab496d7db9e0aafdb90	60	33.1921	10.3553	0.70226	2.25097	16.9497	5.30134	36.6182	9a20878c-56d9-40e5-bc32-2e183789d3c6	0.683448	0.782643	1.46609	6.86593	0.465622	61.3028	4.23401	3.23938	7.47338	13.1493	0.891737
	40d1ebf047804d1ad47dfc84692b3a8e6e91952201613ab496d7db9e0aafdb90	61	12.2731	11.0892	0.752027	0.832316	16.79	5.02232	36.6182	f6b12771-2eaa-4476-828c-46762e00f483	0.37319	0.972976	1.34617	8.69486	0.589653	30.9203	9.13606	4.85823	13.9943	8.82849	0.598715
	40d1ebf047804d1ad47dfc84692b3a8e6e91952201613ab496d7db9e0aafdb90	62	47.1366	12.9879	0.880791	3.19663	19.0541	5.30134	82.8727	7855fc6c-53a3-4ab4-a6ae-80a72d85f3f1	0.82279	2.06091	2.8837	8.35247	0.566434	171.002	5.66783	45.2499	50.9177	9.60951	0.651681
	40d1ebf047804d1ad47dfc84692b3a8e6e91952201613ab496d7db9e0aafdb90	63	19.5445	10.3694	0.703212	1.32543	17.5242	5.02232	52.0364	046e858a-55ce-49b2-a78f-beab8f30d1d8	0.336138	1.01699	1.35313	7.17201	0.48638	33.8778	8.11101	20.7236	28.8346	7.71535	0.523226
	40d1ebf047804d1ad47dfc84692b3a8e6e91952201613ab496d7db9e0aafdb90	64	13.2309	17.0045	1.15318	0.897273	17.6909	5.16183	57.8182	61091046-eeeb-411f-82cf-ca7749385b54	0.614376	1.02534	1.63971	14.8107	1.00441	157.021	9.96769	7.3182	17.2859	16.7533	1.13615
	40d1ebf047804d1ad47dfc84692b3a8e6e91952201613ab496d7db9e0aafdb90	65	7.04228	8.54167	0.579265	0.477581	15.3762	5.16183	36.6182	ade72224-4d78-46a0-9737-d51e2828fb83	0.894014	1.91143	2.80544	6.98358	0.473601	49.4724	11.0072	3.80766	14.8149	9.67235	0.655943
	40d1ebf047804d1ad47dfc84692b3a8e6e91952201613ab496d7db9e0aafdb90	66	18.1117	12.2607	0.831479	1.22827	15.0039	4.46429	55.8909	cac93b58-cd58-4491-a3a1-f66bc95cdbcf	1.24387	0.770432	2.0143	6.80988	0.461821	94.374	43.9474	22.6773	66.6247	6.97155	0.472785
	40d1ebf047804d1ad47dfc84692b3a8e6e91952201613ab496d7db9e0aafdb90	67	14.8135	12.2097	0.828014	1.0046	22.5269	3.76674	38.5455	f66a94e6-f420-419b-98ff-0c40a97cb9c2	0.275664	0.885889	1.16155	7.95479	0.539464	14.2502	2.74516	4.27599	7.02115	12.045	0.816845
	40d1ebf047804d1ad47dfc84692b3a8e6e91952201613ab496d7db9e0aafdb90	68	17.7413	16.7352	1.13492	1.20315	19.9503	5.16183	44.3273	61addcfd-a28d-422f-a025-ecce7fdcb82c	1.37128	0.850443	2.22173	9.76367	0.662136	369.43	90.6339	5.06745	95.7013	10.9926	0.745477
	40d1ebf047804d1ad47dfc84692b3a8e6e91952201613ab496d7db9e0aafdb90	69	3.31618	10.3325	0.700712	0.224891	16.6063	3.62723	36.6182	e166d2b6-fd51-4ed5-9c10-aa6c51d39111	1.17355	0.497296	1.67084	6.60889	0.44819	19.8965	3.32557	3.83996	7.16553	9.63059	0.653111
	40d1ebf047804d1ad47dfc84692b3a8e6e91952201613ab496d7db9e0aafdb90	70	9.87291	16.4251	1.11389	0.669544	20.377	7.11496	148.4	7ea3d7e8-ed9e-437a-ac6b-798a8e65391a	0.576375	1.61569	2.19206	10.9229	0.740748	554.682	84.1109	108.289	192.4	10.286	0.697558
	40d1ebf047804d1ad47dfc84692b3a8e6e91952201613ab496d7db9e0aafdb90	71	16.7664	11.703	0.793658	1.13704	20.0966	4.18527	42.4	9cbd40df-2995-4efb-8753-f6dfaefb15b7	0.385068	0.486435	0.871503	8.41922	0.570961	20.1654	5.10929	6.38762	11.4969	7.59596	0.51513
	40d1ebf047804d1ad47dfc84692b3a8e6e91952201613ab496d7db9e0aafdb90	72	2.98483	11.4421	0.775958	0.20242	15.399	6.13839	42.4	1bdfcbd6-4f91-4e08-98a5-f8a110507c92	0.771708	0.784785	1.55649	8.35806	0.566813	192.243	38.3214	9.99542	48.3168	8.66906	0.587904
	40d1ebf047804d1ad47dfc84692b3a8e6e91952201613ab496d7db9e0aafdb90	73	20.4549	19.2054	1.30244	1.38718	15.4389	6.41741	46.2545	30feabba-ac70-4ce5-8376-3b3e10951beb	0.554348	0.691161	1.24551	12.7655	0.86571	382.605	110.133	13.6635	123.797	11.9859	0.812839
	40d1ebf047804d1ad47dfc84692b3a8e6e91952201613ab496d7db9e0aafdb90	74	9.75551	10.6917	0.725069	0.661583	19.4373	5.44085	82.8727	30757714-2128-4b33-9e5d-320ea1b49b05	1.97064	1.28457	3.25522	6.47335	0.438999	98.9448	4.08719	45.4139	49.5011	7.86199	0.533171
	40d1ebf047804d1ad47dfc84692b3a8e6e91952201613ab496d7db9e0aafdb90	75	15.742	17.1446	1.16268	1.06756	19.3363	5.71987	53.9636	6ae442a8-ab98-4be4-8974-ac114896823a	0.963612	1.87386	2.83747	12.733	0.863509	145.191	15.198	14.3436	29.5416	13.8705	0.940649
	40d1ebf047804d1ad47dfc84692b3a8e6e91952201613ab496d7db9e0aafdb90	76	21.6118	10.9438	0.742169	1.46563	19.7314	3.62723	36.6182	c24b8cba-2639-4bce-93f6-0277b4aabede	0.525011	0.364706	0.889717	9.45372	0.641117	15.0568	5.58855	3.79077	9.37932	10.2993	0.698463
	40d1ebf047804d1ad47dfc84692b3a8e6e91952201613ab496d7db9e0aafdb90	77	13.025	9.99849	0.678061	0.883305	19.396	3.90625	40.4727	234a09ee-22ed-4ade-b7e2-e4b8870aff97	2.465	0.60219	3.06719	5.99716	0.406705	44.6327	15.5447	10.4068	25.9516	6.51195	0.441617
	c58de1dbf3e95ec70e6c02d9cea3b234bd7637a4f41010610d4fabf1ec944cf2	1	3.72911	10.3591	0.550908	0.198318	21.3803	3.67381	33.6	8667fe45-0e35-4640-b249-79a6831e729d	0.310611	0.541384	0.851995	9.8441	0.52352	10.3586	2.52472	2.94919	5.47391	11.0894	0.589746
	c58de1dbf3e95ec70e6c02d9cea3b234bd7637a4f41010610d4fabf1ec944cf2	2	35.3524	15.7654	0.838422	1.88008	19.3478	4.38031	45.8182	29fa9c40-2f5d-4716-bd17-610a6a92bd1a	0.81053	0.733942	1.54447	11.9046	0.633102	110.492	4.86015	14.0475	18.9076	13.2275	0.703454
	c58de1dbf3e95ec70e6c02d9cea3b234bd7637a4f41010610d4fabf1ec944cf2	3	11.4924	10.1524	0.539916	0.611177	17.1756	3.39121	36.6545	018680aa-8c03-409b-b113-20ba915c9369	0.284749	0.31297	0.597719	9.65214	0.513311	9.92698	5.45572	7.76653	13.2222	6.28561	0.334275
	10f1647e5cbcf44c086709368b675ec946404680764b6183db01de247369acd4	1	13.8238	9.98867	0.52117	0.721273	15.8781	4.32478	35.1273	29afbf5f-c7c7-4e6e-bab1-f5d7bd0fb495	0.623259	0.494461	1.11772	9.00198	0.469688	29.6165	13.3776	4.29948	17.6771	9.61414	0.501628
	10f1647e5cbcf44c086709368b675ec946404680764b6183db01de247369acd4	2	7.50139	9.37236	0.489013	0.391393	17.2322	3.62723	42.7636	d706625c-e743-4f00-a527-174f710a9073	0.571553	0.546746	1.1183	6.415	0.33471	17.6847	7.16536	5.50119	12.6665	6.37443	0.332592
	10f1647e5cbcf44c086709368b675ec946404680764b6183db01de247369acd4	3	12.5105	13.1589	0.686578	0.652749	17.1878	3.62723	42.7636	3c82e2c3-6883-497e-88b9-a5388f792930	1.10198	0.52035	1.62233	12.7222	0.663795	72.8693	5.31083	10.8914	16.2023	12.7705	0.666314
	10f1647e5cbcf44c086709368b675ec946404680764b6183db01de247369acd4	4	-2.98616	9.08602	0.474073	-0.155806	16.0364	4.04576	51.9273	d97f2173-021f-4ccb-a291-58bbaee5ce79	0.868137	2.10495	2.97308	8.98431	0.468766	52.6278	3.7251	12.8136	16.5387	10.2268	0.533596
	10f1647e5cbcf44c086709368b675ec946404680764b6183db01de247369acd4	5	5.35091	10.3052	0.537683	0.279189	16.1014	3.48772	35.1273	c1e25b44-1f81-44f3-a68a-3d1993b7c506	1.9651	0.520999	2.4861	7.8736	0.410813	24.5028	7.04659	3.14084	10.1874	9.02728	0.471008
	10f1647e5cbcf44c086709368b675ec946404680764b6183db01de247369acd4	6	2.40281	9.29594	0.485025	0.125369	16.1058	3.90625	39.7091	84b8857c-fae0-465b-8448-fa58d7845853	0.883435	0.828744	1.71218	6.93872	0.362035	24.2898	6.28302	9.20453	15.4876	7.63284	0.398251
	10f1647e5cbcf44c086709368b675ec946404680764b6183db01de247369acd4	7	11.041	9.47439	0.494336	0.576074	16.6582	5.58036	53.4545	3b891631-255f-47ed-bc6a-828b0d89f5e0	0.355636	2.37778	2.73342	6.45268	0.336675	56.0369	2.55629	7.50149	10.0578	7.99243	0.417013
	10f1647e5cbcf44c086709368b675ec946404680764b6183db01de247369acd4	8	12.2113	9.21471	0.480787	0.637135	17.1872	4.46429	38.1818	1d5759fc-4530-48a4-9d5c-78c83e97f523	1.82829	1.64131	3.4696	5.23849	0.273324	23.4375	2.24698	5.93868	8.18565	9.26814	0.483575
	10f1647e5cbcf44c086709368b675ec946404680764b6183db01de247369acd4	9	13.8511	12.1802	0.635515	0.722696	21.2592	5.02232	39.7091	f0d9b9d0-5876-4c3a-a613-da05e00fb215	0.329929	0.71922	1.04915	7.0461	0.367637	16.4063	2.10044	3.63706	5.7375	10.8807	0.56771
	10f1647e5cbcf44c086709368b675ec946404680764b6183db01de247369acd4	10	2.78193	9.19541	0.47978	0.14515	18.1211	3.48772	38.1818	22a9f7da-81e9-4f03-b7c0-e4e96e480dc0	0.340192	0.32806	0.668252	9.0811	0.473816	10.2273	2.52969	8.94032	11.47	7.98277	0.416509
	10f1647e5cbcf44c086709368b675ec946404680764b6183db01de247369acd4	11	12.874	10.7798	0.562445	0.671714	18.8048	3.62723	36.6545	97dd7dd4-4b2f-4346-8b88-9eee6d52d07d	0.29426	0.593312	0.887572	7.00834	0.365668	9.58807	2.14587	5.20233	7.34819	8.86302	0.462437
	10f1647e5cbcf44c086709368b675ec946404680764b6183db01de247369acd4	12	10.7753	10.1437	0.529259	0.562214	18.6097	3.62723	38.1818	87c84c6d-35d6-46a6-8aa9-9612b41597ee	0.505451	0.762244	1.2677	8.31712	0.433954	15.767	7.21568	6.8046	14.0203	7.30322	0.381053
	10f1647e5cbcf44c086709368b675ec946404680764b6183db01de247369acd4	13	14.2993	11.0603	0.57708	0.746078	20.5389	3.76674	35.1273	a07b71ad-52ff-4ada-a49d-2afa7b8cc5ee	0.63394	0.822425	1.45636	7.59972	0.396523	14.2756	2.83639	3.65051	6.4869	12.2516	0.63924
	10f1647e5cbcf44c086709368b675ec946404680764b6183db01de247369acd4	14	14.6865	15.6215	0.815069	0.766283	18.2698	5.30134	36.6545	b385dc57-676f-4edd-899b-9dc85f16196f	0.54911	0.599443	1.14855	15.4954	0.80849	77.3438	10.3123	5.2145	15.5268	15.4734	0.80734
	10f1647e5cbcf44c086709368b675ec946404680764b6183db01de247369acd4	15	25.7029	18.6005	0.9705	1.34108	19.3057	4.46429	39.7091	622b221b-d529-4b6c-bb41-99100b061b5c	0.446947	0.535942	0.98289	17.7772	0.927543	40.9091	4.46142	8.55877	13.0202	16.4655	0.859105
	10f1647e5cbcf44c086709368b675ec946404680764b6183db01de247369acd4	16	7.37617	16.2354	0.847098	0.384859	19.0316	4.46429	36.6545	9840999c-87fe-4080-82d5-811c2c802cd6	0.551917	0.680837	1.23275	15.7816	0.823421	46.4489	7.47348	6.4518	13.9253	14.5531	0.759323
	10f1647e5cbcf44c086709368b675ec946404680764b6183db01de247369acd4	17	10.8773	12.4616	0.650197	0.567533	19.5369	3.48772	42.7636	dd9ea799-a6b4-4d2c-b394-05ce6625d757	1.52592	0.518377	2.0443	8.82003	0.460194	23.0114	3.22049	4.66771	7.88819	11.1479	0.581653
	10f1647e5cbcf44c086709368b675ec946404680764b6183db01de247369acd4	18	16.7206	14.2863	0.745403	0.872413	19.6703	4.18527	41.2364	d3d58a84-f1e4-4f1c-982f-260e5d6aa303	1.12269	1.01152	2.13421	9.96622	0.519998	67.5426	13.3931	10.3002	23.6933	10.7718	0.562029
	10f1647e5cbcf44c086709368b675ec946404680764b6183db01de247369acd4	19	29.0438	21.1132	1.1016	1.51539	19.7226	5.71987	44.2909	a525665f-1285-4b5f-87ea-bd99d3e9a3ff	0.525557	1.33224	1.8578	15.6854	0.818405	118.679	5.83699	5.99362	11.8306	17.8878	0.933312
	10f1647e5cbcf44c086709368b675ec946404680764b6183db01de247369acd4	20	20.7403	13.5342	0.706161	1.08215	20.0998	5.16183	44.2909	4b1e8a61-0497-457a-9250-03836af63687	0.858742	0.606532	1.46527	14.0975	0.735554	79.4744	6.12802	5.68386	11.8119	15.0362	0.784531
	10f1647e5cbcf44c086709368b675ec946404680764b6183db01de247369acd4	21	18.4289	13.012	0.678915	0.961549	24.5521	6.13839	35.1273	3dbab2ca-aa30-445b-891f-2014f3758801	0.370491	2.40831	2.7788	9.98873	0.521172	64.9858	4.5079	4.66475	9.17265	12.0585	0.629164
	10f1647e5cbcf44c086709368b675ec946404680764b6183db01de247369acd4	22	35.0689	12.3053	0.642043	1.82976	20.8227	3.48772	33.6	c670f2d5-e511-4654-9a05-ea1479aca781	0.487971	0.397576	0.885547	9.58494	0.500104	8.94886	2.56642	2.935	5.50142	15.1976	0.79295
	10f1647e5cbcf44c086709368b675ec946404680764b6183db01de247369acd4	23	20.3176	10.7659	0.561724	1.06009	19.575	4.18527	36.6545	7694b024-d376-49c9-804b-40ecd94dc3d0	0.513665	0.812154	1.32582	8.57896	0.447616	19.1761	3.05128	7.60007	10.6513	9.65226	0.503617
	10f1647e5cbcf44c086709368b675ec946404680764b6183db01de247369acd4	24	0.888819	11.5327	0.601732	0.0463751	20.4054	5.44085	47.3455	ced19235-6cba-46b9-9bba-0bb68528bd89	0.378349	0.890217	1.26857	8.95392	0.46718	49.858	4.42965	6.27855	10.7082	8.48454	0.44269
	10f1647e5cbcf44c086709368b675ec946404680764b6183db01de247369acd4	25	16.4244	11.2027	0.58451	0.856958	21.4355	3.48772	35.1273	d58ee977-a01c-47f3-9b3f-390ea86fbd7c	0.359559	0.390819	0.750378	11.9279	0.622353	9.375	4.8245	3.64391	8.46841	11.0653	0.577346
	10f1647e5cbcf44c086709368b675ec946404680764b6183db01de247369acd4	26	12.8416	10.4902	0.547339	0.670021	20.6401	4.46429	33.6	f440f45f-e9dd-4eed-a55b-1fa4d4dd2499	0.408608	0.487633	0.89624	9.4204	0.491519	49.858	25.2539	4.20022	29.4541	8.61043	0.449258
	10f1647e5cbcf44c086709368b675ec946404680764b6183db01de247369acd4	27	1.89439	10.2076	0.532592	0.0988418	22.2522	3.76674	44.2909	fca7a180-3c28-4ef2-b2dc-f8f3eaacc5fd	0.649039	0.724787	1.37383	10.648	0.555568	35.3693	12.4095	6.57678	18.9863	10.7224	0.559454
	10f1647e5cbcf44c086709368b675ec946404680764b6183db01de247369acd4	28	10.3167	12.166	0.634772	0.538284	21.6741	4.88281	56.5091	a59c59eb-a648-488c-bb93-6a7419d9aa99	1.03046	0.907744	1.93821	10.3614	0.540615	94.8153	10.8217	5.81901	16.6407	12.4371	0.64892
	10f1647e5cbcf44c086709368b675ec946404680764b6183db01de247369acd4	29	17.2906	12.3849	0.646196	0.902154	22.1163	4.88281	56.5091	98ee0f03-489d-4bdc-a79f-8e5a85ba3e67	0.454375	1.38111	1.83548	8.2903	0.432555	46.6619	2.94239	16.7918	19.7342	8.63768	0.45068
	10f1647e5cbcf44c086709368b675ec946404680764b6183db01de247369acd4	30	18.1275	13.1423	0.685714	0.94582	22.7217	5.30134	36.6545	b5c4fe82-4aac-4ddc-8da3-332495ecfe1c	0.318832	0.565918	0.884751	10.8358	0.56537	25.142	11.0766	7.65513	18.7317	9.29811	0.485139
	10f1647e5cbcf44c086709368b675ec946404680764b6183db01de247369acd4	31	-2.27202	10.4061	0.542951	-0.118545	20.0222	4.18527	35.1273	fda5a3c4-7ec7-4894-9907-ee96e98929ec	0.379143	1.19328	1.57242	8.92351	0.465593	14.7017	2.69548	3.52061	6.21609	11.5942	0.604939
	10f1647e5cbcf44c086709368b675ec946404680764b6183db01de247369acd4	32	11.6059	11.0451	0.576291	0.605547	20.1664	3.62723	33.6	30ad552a-f3a1-4a6c-9a96-79f8e6adc927	0.354805	0.622162	0.976967	8.62152	0.449837	8.52273	1.9919	2.9557	4.9476	14.6206	0.762845
	10f1647e5cbcf44c086709368b675ec946404680764b6183db01de247369acd4	33	12.1343	9.1952	0.479769	0.633121	20.9204	5.71987	35.1273	cc3d0894-2392-4dfb-8d62-d7243a846bf2	0.382043	2.98855	3.3706	5.828	0.304082	74.7869	42.5979	2.63239	45.2303	5.82538	0.303945
	10f1647e5cbcf44c086709368b675ec946404680764b6183db01de247369acd4	34	14.6455	16.5465	0.863332	0.764143	22.224	4.60379	39.7091	d3ec3e9b-2865-4038-baf2-5788c4cb0eb9	0.465488	1.18683	1.65231	13.9901	0.729946	67.9688	4.68876	7.81201	12.5008	16.4164	0.856542
	daf6bf1de591b05d3c9c3593553ee709a90e68f9ccaff872284b0f82d3e1a518	1	-5.88363	6.38361	0.668776	-0.616396	9.18457	3.76674	35.1273	801a7d88-1d8f-4168-97ec-a649c45e92fa	0.356209	0.485948	0.842157	6.44003	0.674687	9.80114	5.64346	5.62418	11.2676	4.85696	0.508837
	daf6bf1de591b05d3c9c3593553ee709a90e68f9ccaff872284b0f82d3e1a518	2	15.9329	7.8855	0.826122	1.6692	8.87852	3.62723	35.1273	77919c38-f358-4f1f-a687-71d4a1be3c6f	0.281692	0.456069	0.73776	6.50007	0.680978	8.7358	2.50333	5.74413	8.24746	6.28062	0.657987
	daf6bf1de591b05d3c9c3593553ee709a90e68f9ccaff872284b0f82d3e1a518	3	10.1445	8.8167	0.923678	1.06278	8.67925	4.60379	35.1273	c4b8e253-de4d-4970-9154-d36baf9f758f	0.570208	1.09414	1.66435	8.66755	0.908053	36.2216	9.78514	6.00387	15.789	7.77253	0.814286
	daf6bf1de591b05d3c9c3593553ee709a90e68f9ccaff872284b0f82d3e1a518	4	6.81339	6.72767	0.704822	0.713802	9.88133	3.76674	38.1818	484ba113-a1df-44a3-a7ee-1ad9537c7d06	0.315817	0.664206	0.980024	5.00009	0.523833	11.2926	5.31261	13.7169	19.0295	4.32655	0.45327
	daf6bf1de591b05d3c9c3593553ee709a90e68f9ccaff872284b0f82d3e1a518	5	20.4812	7.99842	0.837951	2.1457	9.57375	4.04576	35.1273	dbe215f9-27fc-4d68-836f-5f3f6622f452	0.447902	0.425605	0.873507	6.31624	0.661719	11.0795	2.40835	4.13251	6.54086	8.17892	0.856862
	daf6bf1de591b05d3c9c3593553ee709a90e68f9ccaff872284b0f82d3e1a518	6	1.92432	8.52119	0.892719	0.2016	10.9687	3.34821	35.1273	5762eaf8-f28b-4f21-99ca-4398912f12d3	0.37937	0.392046	0.771416	7.1217	0.746102	8.7358	3.69872	4.52442	8.22314	6.86106	0.718797
	daf6bf1de591b05d3c9c3593553ee709a90e68f9ccaff872284b0f82d3e1a518	7	-0.405072	9.41946	0.986826	-0.0424372	10.3957	3.76674	33.6	6ebdfffc-15fd-417a-a6de-7497463e0d99	0.30693	0.608439	0.915369	6.99946	0.733296	10.4403	4.57771	3.58709	8.1648	7.34856	0.76987
	daf6bf1de591b05d3c9c3593553ee709a90e68f9ccaff872284b0f82d3e1a518	8	10.5983	8.93775	0.93636	1.11033	10.7298	3.90625	45.8182	ffb23fb3-a9bf-401c-814c-0bcd9dacdfe1	0.984715	0.832364	1.81708	6.74732	0.706881	34.7301	2.71886	6.57266	9.29152	9.82759	1.02958
	daf6bf1de591b05d3c9c3593553ee709a90e68f9ccaff872284b0f82d3e1a518	9	15.4801	6.70229	0.702163	1.62177	9.79701	4.18527	35.1273	1d7f1836-e1d2-4a36-960b-855a0fa6b63f	1.00657	1.23595	2.24252	5.86441	0.614383	41.3352	15.1297	4.19001	19.3197	6.72738	0.704792
	daf6bf1de591b05d3c9c3593553ee709a90e68f9ccaff872284b0f82d3e1a518	10	2.7944	7.43333	0.77875	0.292755	11.43	3.62723	39.7091	1817e9db-1c32-4f75-9805-18528de1a637	0.274817	0.369991	0.644808	8.80108	0.922041	10.8665	3.81824	5.17216	8.9904	7.31382	0.76623
	daf6bf1de591b05d3c9c3593553ee709a90e68f9ccaff872284b0f82d3e1a518	11	7.77708	6.65633	0.697348	0.814763	11.4684	3.76674	38.1818	fc3d4882-eae2-4290-ad55-a4d80c1d64a0	0.342356	0.982311	1.32467	6.38827	0.669265	12.571	2.66954	5.23372	7.90326	6.43097	0.673738
	aa964fac2246e7cb2d3c312d80375b4f7224e836ec6ada1580ccba470f237f9c	1	-1.35835	9.57446	0.562189	-0.0797592	15.8614	3.36097	38.1818	da59ef19-9a68-4dab-bc62-da024d662f0f	0.240684	0.825522	1.06621	5.35063	0.314176	9.19683	5.32381	9.72057	15.0444	5.45707	0.320426
	aa964fac2246e7cb2d3c312d80375b4f7224e836ec6ada1580ccba470f237f9c	2	6.10954	8.56377	0.502844	0.358737	13.6938	3.50101	33.6	e55eeb95-39dd-4b1f-a855-e7330f5461af	0.280065	0.765407	1.04547	7.22739	0.424375	9.41071	5.59235	3.83597	9.42832	6.72463	0.394854
	aa964fac2246e7cb2d3c312d80375b4f7224e836ec6ada1580ccba470f237f9c	3	-0.755056	9.27531	0.544624	-0.0443351	14.2254	3.64105	35.1273	5bf69bbf-7f98-48ba-a352-9385ef0edcee	0.296206	0.327308	0.623514	7.57262	0.444646	9.83847	2.79094	3.39479	6.18574	7.76263	0.455803
	aa964fac2246e7cb2d3c312d80375b4f7224e836ec6ada1580ccba470f237f9c	4	11.0189	9.06151	0.53207	0.647002	16.318	3.50101	35.1273	df687fa4-b84b-49ec-aa34-f189eec3daf7	0.331479	0.803096	1.13457	7.5183	0.441457	19.6769	11.648	3.01796	14.6659	9.80805	0.575905
	aa964fac2246e7cb2d3c312d80375b4f7224e836ec6ada1580ccba470f237f9c	5	8.43071	11.4097	0.669952	0.495031	16.3581	4.76137	35.1273	33ebb72e-4750-4c30-8b32-d2dab979ccda	1.17338	1.8042	2.97758	6.14122	0.360598	19.6769	2.01548	3.31053	5.32601	13.5507	0.795663
	aa964fac2246e7cb2d3c312d80375b4f7224e836ec6ada1580ccba470f237f9c	6	24.257	13.2255	0.776572	1.42431	18.3525	3.36097	41.2364	0318873b-4c9b-4e3f-b772-a02e33b730ae	0.300689	0.303053	0.603742	10.862	0.637789	10.0523	1.92226	3.62952	5.55178	13.8252	0.811782

## Sheet: spark_data
Database key:	experiment_id	spark no	amplitude	amplitude_blurred	enforce_monotonic_space	enforce_monotonic_time	f0	location_space	location_time	roi_id	slice_by_location	slice_by_time	space_half_decay	space_half_raise	space_spline_amplitude	space_spline_nodes_after	space_spline_nodes_before	spark_size	time_half_decay	time_half_raise	time_spline_amplitude	time_spline_nodes_after	time_spline_nodes_before
Parameter:			Amplitude	Amplitude blurred	Enforce monotonic increase and decay for spatial transient	Enforce monotonic increase and decay for time transient	F0	Location: space	Location: time		Number of lines used for averaging time transient taken before and after spark peak	Number of lines used for averaging spatial transient taken at before and after half-decay	Space: half decay	Space: half raise	Space: spline amplitude	Spline nodes used to fit time transient after the peak	Spline nodes used to fit time transient before the peak	Spark size	Time: half decay	Time: half raise	Time: spline amplitude	Spline nodes used to fit time transient after the peak	Spline nodes used to fit time transient before the peak
Unit:			AU	AU			AU	microm	ms				microm	microm	AU			microm x ms	ms	ms	AU
	98c6e6bd34558065e0a0fc4278982da590f980effb989879bc2ba0ff61322b60	1	26.5835	9.84271	1	1	8.32635	3.8008	33.6	5ad5815d-39e2-4e8e-b854-89e6fbdbc12b	3	3	0.327076	0.388813	10.7165	7	7	13.3958	3.60907	4.03678	8.84711	10	7
	98c6e6bd34558065e0a0fc4278982da590f980effb989879bc2ba0ff61322b60	2	15.4614	11.7917	1	1	9.84385	3.50843	33.6	30d3cff2-659a-44e2-972c-909980d718ee	3	3	0.565613	0.400151	7.35683	7	7	11.6097	2.5836	2.74308	11.3719	10	7
	98c6e6bd34558065e0a0fc4278982da590f980effb989879bc2ba0ff61322b60	3	12.8159	7.17724	1	1	7.76766	3.94698	42.7636	26d5a5f8-bafc-4718-a80c-efcfa267a328	3	3	1.78798	0.978259	5.92767	7	7	26.5684	3.37828	10.357	6.98722	10	7
	98c6e6bd34558065e0a0fc4278982da590f980effb989879bc2ba0ff61322b60	4	12.094	10.1902	1	1	9.49076	4.23935	33.6	56cfb123-aa11-4f11-95e0-36b4b00bfc0e	3	3	0.374006	1.00873	6.6159	7	7	11.833	2.15841	2.8524	10.0803	10	7
	98c6e6bd34558065e0a0fc4278982da590f980effb989879bc2ba0ff61322b60	5	-0.167539	8.58715	1	1	10.1587	3.50843	35.1273	ec60894a-72f6-4864-9a7c-dcf4ad223a90	3	3	0.436617	0.422945	10.3519	7	7	10.0469	3.79297	3.64071	13.2938	10	7
	98c6e6bd34558065e0a0fc4278982da590f980effb989879bc2ba0ff61322b60	6	13.2285	8.50261	1	1	8.34032	3.50843	36.6545	7c4ac716-9cd3-4148-aa31-e543ffc2e152	3	3	0.340882	0.610699	6.35465	7	7	10.7167	6.10857	3.64416	6.75018	10	7
	98c6e6bd34558065e0a0fc4278982da590f980effb989879bc2ba0ff61322b60	7	19.7568	9.69222	1	1	10.9523	3.65461	39.7091	855833b3-be02-4aaf-b50e-29ed836a7316	3	3	0.281111	0.373108	8.29686	7	7	9.8236	1.83246	4.6307	9.09659	10	7
	00b07acbfd24affb0b70d35a9bd527bdc7eaf7e312c57212b3edd693cbb49533	1	22.0509	16.5334	1	1	17.6295	4.63011	33.6	05427f10-3675-424c-94a9-db1988f87702	3	3	0.803384	1.02384	13.7335	7	7	33.0001	4.11489	3.4708	16.2572	10	7
	00b07acbfd24affb0b70d35a9bd527bdc7eaf7e312c57212b3edd693cbb49533	2	21.7348	15.6862	1	1	19.2511	4.48981	42.7636	8e31c4b1-4abb-442d-b91b-4cd338974749	3	3	0.47624	0.63396	13.1232	7	7	28.0715	10.1957	4.16947	12.3429	10	7
	00b07acbfd24affb0b70d35a9bd527bdc7eaf7e312c57212b3edd693cbb49533	3	11.9328	10.887	1	1	17.4406	3.64797	39.7091	a6fde78f-374b-4a75-9740-2147858bbe0c	3	3	0.553841	0.385851	10.9963	7	7	43.5001	16.4253	10.0552	10.1562	10	7
	00b07acbfd24affb0b70d35a9bd527bdc7eaf7e312c57212b3edd693cbb49533	4	9.99825	12.514	1	1	18.184	3.50766	38.1818	84754363-781d-4df2-a68d-1aed9782117e	3	3	2.02175	0.782515	9.502	7	7	49.9287	8.28701	3.80197	11.7879	10	7
	00b07acbfd24affb0b70d35a9bd527bdc7eaf7e312c57212b3edd693cbb49533	5	23.5048	13.4306	1	1	15.1356	3.50766	36.6545	4c48b236-8417-4709-941d-434f99d49178	3	3	0.292646	0.404216	8.81066	7	7	9.42859	2.01088	3.5181	11.6721	10	7
	00b07acbfd24affb0b70d35a9bd527bdc7eaf7e312c57212b3edd693cbb49533	6	-1.44126	12.3233	1	1	15.2118	3.64797	35.1273	5af9143a-1202-49f3-a875-67c2e2b460c1	3	3	0.256302	0.785755	8.51338	7	7	8.57145	2.70512	3.29259	10.8753	10	7
	00b07acbfd24affb0b70d35a9bd527bdc7eaf7e312c57212b3edd693cbb49533	7	13.2278	13.577	1	1	16.2903	3.64797	35.1273	f1d87bd4-c4c9-40ca-997e-1b94431b8e3e	3	3	0.443778	0.957908	10.3675	7	7	24.0001	4.42282	3.00937	14.0821	10	7
	00b07acbfd24affb0b70d35a9bd527bdc7eaf7e312c57212b3edd693cbb49533	8	16.094	14.9315	1	1	17.3201	4.48981	41.2364	f62734aa-086b-4e16-899d-0553a4f37464	3	3	2.21154	0.586985	11.9791	7	7	69.643	3.53612	4.27608	16.9643	10	7
	00b07acbfd24affb0b70d35a9bd527bdc7eaf7e312c57212b3edd693cbb49533	9	3.91994	11.9033	1	1	16.82	4.06889	33.6	7d4fe498-f10e-4cb2-a24c-43a8da1c72de	3	3	0.407748	1.55763	9.02007	7	7	24.6429	13.882	3.53174	10.6718	10	7
	00b07acbfd24affb0b70d35a9bd527bdc7eaf7e312c57212b3edd693cbb49533	10	8.01006	13.4825	1	1	17.7255	4.3495	38.1818	c532e02e-eb1f-4597-bb65-b279982bad58	3	3	0.431162	0.627226	11.054	7	7	30.2144	4.01713	8.82169	12.7671	10	7
	00b07acbfd24affb0b70d35a9bd527bdc7eaf7e312c57212b3edd693cbb49533	11	5.23468	11.9717	1	1	19.6923	3.50766	33.6	548910ac-0c6f-4851-ad6f-79da2caec499	3	3	0.746928	0.801903	6.6203	7	7	10.9286	2.82496	3.30576	11.1356	10	7
	00b07acbfd24affb0b70d35a9bd527bdc7eaf7e312c57212b3edd693cbb49533	12	21.4927	11.2951	1	1	18.7428	4.3495	33.6	ed105d2a-8a18-406b-b30f-0b8d77872166	3	3	0.40021	1.36957	8.48869	7	7	15.4286	2.22812	2.90333	15.1885	10	7
	00b07acbfd24affb0b70d35a9bd527bdc7eaf7e312c57212b3edd693cbb49533	13	2.8028	14.5266	1	1	18.5573	4.77042	35.1273	c6d49b0d-4ad2-40bb-9607-bb83c3823cb4	3	3	1.05516	1.68597	10.2511	7	7	45.0001	4.09632	3.58959	14.3449	10	7
	00b07acbfd24affb0b70d35a9bd527bdc7eaf7e312c57212b3edd693cbb49533	14	7.23759	12.6948	1	1	22.2528	3.64797	45.8182	8c367519-cc55-42bb-85f3-600d3f17cb2b	3	3	1.21054	0.949661	7.86846	7	7	32.7858	12.7207	11.1931	9.21254	10	7
	00b07acbfd24affb0b70d35a9bd527bdc7eaf7e312c57212b3edd693cbb49533	15	5.67501	12.6881	1	1	22.2529	3.50766	35.1273	695c440a-d919-49f0-84af-c725478b12f9	3	3	0.490453	0.742216	7.15515	7	7	10.5	1.93741	3.33714	13.7277	10	7
	00b07acbfd24affb0b70d35a9bd527bdc7eaf7e312c57212b3edd693cbb49533	16	4.44363	12.6597	1	1	23.194	4.3495	39.7091	67d9d8cc-c37e-4a56-8f5b-843c02e0f89f	3	3	0.358571	1.64303	7.30883	7	7	26.7858	35.7409	11.2242	7.28592	10	7
	63c87e36167be5c7f7b2921d92ddfb2421b7f356bfe3fb631a632a363e4b997b	1	21.6733	8.50626	1	1	11.6876	3.75359	33.6	59a3bbaf-2038-4c57-a64f-30a5f1ed8691	3	3	0.368164	0.382011	7.25657	7	7	8.70529	5.31256	3.7933	6.8129	10	7
	63c87e36167be5c7f7b2921d92ddfb2421b7f356bfe3fb631a632a363e4b997b	2	7.14969	7.91363	1	1	10.2555	4.17065	36.6545	63ede621-9a1e-40ea-ba9e-0de0e4f9e307	3	3	0.273412	0.433825	6.83289	7	7	11.2532	2.48085	8.00402	5.8985	10	7
	63c87e36167be5c7f7b2921d92ddfb2421b7f356bfe3fb631a632a363e4b997b	3	10.2783	8.50023	1	1	10.4981	3.75359	35.1273	125b0e09-7e9d-4e55-b10a-687afc692a60	3	3	0.507964	1.22275	4.704	7	7	8.70529	1.86354	3.70345	9.18463	10	7
	63c87e36167be5c7f7b2921d92ddfb2421b7f356bfe3fb631a632a363e4b997b	4	16.9677	8.58153	1	1	11.9216	3.47554	35.1273	3435b516-b9dd-4666-a624-bd9e59f1881f	3	3	0.2972	0.31939	9.53224	7	7	8.91761	2.72116	3.81094	8.31207	10	7
	63c87e36167be5c7f7b2921d92ddfb2421b7f356bfe3fb631a632a363e4b997b	5	10.7129	10.1926	1	1	11.5278	3.47554	36.6545	3f75a4cd-9b32-490c-b957-d663fc94856b	3	3	0.350281	0.374834	8.55393	7	7	9.12994	2.39148	4.48428	10.0213	10	7
	63c87e36167be5c7f7b2921d92ddfb2421b7f356bfe3fb631a632a363e4b997b	6	13.0242	10.4841	1	1	14.5365	3.89261	35.1273	4fd91c6d-3764-4894-b5d4-21e30ae2cb7a	3	3	0.345281	0.933286	7.37637	7	7	9.55458	2.64176	4.78209	8.68127	10	7
	a12b5f06b3dbd88481a092e2377edbc74b33db4ff0654faa7e8d753783e0724a	1	8.59068	7.93185	1	1	11.3589	3.96352	45.8182	7c528d48-6d88-4a62-adb8-d15be4c2fddf	3	3	1.79037	1.48845	4.1784	7	7	48.8754	18.1925	12.8722	5.67794	10	7
	a12b5f06b3dbd88481a092e2377edbc74b33db4ff0654faa7e8d753783e0724a	2	3.60489	8.59881	1	1	9.62536	3.37633	38.1818	31bf7905-67cb-4ee1-bc20-00d342f86751	3	3	0.410785	0.41764	6.19259	7	7	9.41637	2.16823	4.28576	6.28349	10	7
	a12b5f06b3dbd88481a092e2377edbc74b33db4ff0654faa7e8d753783e0724a	3	11.1445	8.17501	1	1	10.7796	3.52313	35.1273	fa5a786b-ee81-4c7c-963c-39b2b4ccf733	3	3	0.381146	0.441443	6.44241	7	7	9.41637	3.38877	3.08353	9.00923	10	7
	a12b5f06b3dbd88481a092e2377edbc74b33db4ff0654faa7e8d753783e0724a	4	7.62507	10.2071	1	1	14.6814	4.55071	45.8182	9c99ed7e-3459-45e7-88ed-944d74155093	3	3	0.360528	0.402277	9.74275	7	7	17.2633	2.27349	4.08814	12.3054	10	7
	a12b5f06b3dbd88481a092e2377edbc74b33db4ff0654faa7e8d753783e0724a	5	19.2226	16.2628	1	1	13.3783	4.9911	77.8909	1535b038-2abf-455f-9223-2fdd3c5f5940	3	3	0.632837	0.685468	15.9275	7	7	184.068	10.5483	43.3037	13.9833	10	7
	a12b5f06b3dbd88481a092e2377edbc74b33db4ff0654faa7e8d753783e0724a	6	11.7174	9.58247	1	1	12.2326	4.69751	38.1818	8a977171-bca0-4ccd-bffa-60a143260713	3	3	0.528467	1.13378	7.20132	7	7	25.3345	7.96578	7.02773	6.41066	10	7
	a12b5f06b3dbd88481a092e2377edbc74b33db4ff0654faa7e8d753783e0724a	7	10.5796	8.5106	1	1	14.881	4.11032	35.1273	e42e76b3-bbab-491c-bc14-0e8600fa7f6a	3	3	0.314242	1.10119	5.44621	7	7	14.3488	2.9929	3.02385	8.05343	10	7
	a12b5f06b3dbd88481a092e2377edbc74b33db4ff0654faa7e8d753783e0724a	8	10.5585	10.233	1	1	12.1291	3.96352	53.4545	fde783c9-7270-49f8-a8d7-67ba08c4c1c7	3	3	0.353662	0.528585	9.78157	7	7	37.8897	2.75773	7.98875	8.91639	10	7
	a12b5f06b3dbd88481a092e2377edbc74b33db4ff0654faa7e8d753783e0724a	9	17.5325	8.31277	1	1	12.2876	4.25712	42.7636	dae78c25-d0ca-41ff-86ad-2c6b84bb79eb	3	3	0.318594	0.957556	7.20032	7	7	23.0925	3.84882	4.48837	9.12835	10	7
	a12b5f06b3dbd88481a092e2377edbc74b33db4ff0654faa7e8d753783e0724a	10	14.2324	9.02825	1	1	13.4529	3.52313	35.1273	7afbc30d-b695-441d-a976-75aba3a39b78	3	3	1.08927	0.67885	4.53221	7	7	13.0036	2.04123	2.83529	11.8918	10	7
	a12b5f06b3dbd88481a092e2377edbc74b33db4ff0654faa7e8d753783e0724a	11	9.83199	9.01186	1	1	13.4678	3.52313	33.6	a8c68a08-c3f2-4c8d-94c5-55bd97a22e3d	3	3	0.362955	0.593015	5.74056	7	7	12.1068	7.14754	2.90956	6.64413	10	7
	85bd3320f2d594e8139757a68f3855a65f159487e59fbbbcb4a3f7c15981f940	1	16.523	12.4111	1	1	30.2119	3.6278	33.6	ae850627-50a0-4d89-a83e-b2c36680e3bf	3	3	0.284146	0.607864	12.6433	7	7	11.0813	6.83121	3.49083	10.0471	10	7
	85bd3320f2d594e8139757a68f3855a65f159487e59fbbbcb4a3f7c15981f940	2	15.3828	11.1757	1	1	31.0757	3.76733	36.6545	56d0afec-68ba-4797-9122-4309e28a34dc	3	3	0.326056	0.447462	8.18415	7	7	12.9992	2.41014	7.13269	8.77206	10	7
	85bd3320f2d594e8139757a68f3855a65f159487e59fbbbcb4a3f7c15981f940	3	29.6356	11.4177	1	1	27.8278	4.32545	39.7091	80761971-7274-4e7a-8524-d5210dccf421	3	3	0.524259	0.490015	10.5377	7	7	24.7198	2.8671	4.403	12.5079	10	7
	85bd3320f2d594e8139757a68f3855a65f159487e59fbbbcb4a3f7c15981f940	4	28.335	14.2952	1	1	30.415	4.46499	33.6	487cb062-5b67-4053-b8da-416d69b3dffe	3	3	0.305281	1.12839	10.9538	7	7	13.4254	3.88233	3.19583	13.6693	10	7
	85bd3320f2d594e8139757a68f3855a65f159487e59fbbbcb4a3f7c15981f940	5	-4.26345	13.3529	1	1	32.5754	3.6278	33.6	babfae0a-4815-4e8a-903e-5c1b72108634	3	3	0.300344	0.683549	11.1397	7	7	10.8682	2.81581	3.12111	13.7388	10	7
	85bd3320f2d594e8139757a68f3855a65f159487e59fbbbcb4a3f7c15981f940	6	10.3983	13.0676	1	1	33.351	4.18592	42.7636	4230d3cd-128b-4bf6-b2eb-9bfed536bbf8	3	3	0.709542	1.19577	8.2082	7	7	53.7016	10.9598	11.5199	9.60452	10	7
	85bd3320f2d594e8139757a68f3855a65f159487e59fbbbcb4a3f7c15981f940	7	5.6366	12.5859	1	1	38.363	3.6278	33.6	305874fc-6eb1-4f29-aad9-18e937171e36	3	3	0.903914	0.79765	8.83791	7	7	13.8516	2.3191	3.07526	15.0642	10	7
	51bd81c953ced74bafb98b79e1cd4f0d3948d391d3c19b315631a54634e61867	1	8.84876	7.24578	1	1	10.5993	3.61463	38.1818	196b7df8-4a61-44a9-b200-11e4b547491d	3	3	0.440952	0.637968	6.94504	7	7	13.8013	2.58366	9.57907	6.95637	10	7
	51bd81c953ced74bafb98b79e1cd4f0d3948d391d3c19b315631a54634e61867	2	13.0397	8.76095	1	1	11.8161	3.61463	33.6	3e73c7da-8eb0-4aa8-99c2-f0aaab2b1d47	3	3	0.336164	0.660951	7.4559	7	7	9.13011	6.5685	3.20797	7.57392	10	7
	51bd81c953ced74bafb98b79e1cd4f0d3948d391d3c19b315631a54634e61867	3	18.3076	9.08116	1	1	11.8941	4.72683	35.1273	ad826729-5845-4ab6-809a-e946328c08a7	3	3	0.59359	1.34637	6.9493	7	7	26.7533	8.65071	4.4589	7.63153	10	7
	51bd81c953ced74bafb98b79e1cd4f0d3948d391d3c19b315631a54634e61867	4	10.8226	7.68869	1	1	10.6011	3.89268	36.6545	38354503-183d-4384-9b1a-76d7309a7f7b	3	3	0.50058	0.944508	5.35402	7	7	16.9862	8.74078	15.3914	5.10194	10	7
	51bd81c953ced74bafb98b79e1cd4f0d3948d391d3c19b315631a54634e61867	5	2.95021	8.45589	1	1	10.3656	4.03171	35.1273	47cb706d-b60f-4729-ab84-7890a93dac84	3	3	0.303931	0.4209	10.7024	7	7	23.5684	3.89743	6.383	9.43491	10	7
	51bd81c953ced74bafb98b79e1cd4f0d3948d391d3c19b315631a54634e61867	6	20.3567	9.69745	1	1	11.6657	3.75366	65.6727	76dc0527-0adf-48a8-8536-59c55363e363	3	3	0.343174	0.47359	7.89936	7	7	42.8903	4.68662	35.6255	7.91457	10	7
	51bd81c953ced74bafb98b79e1cd4f0d3948d391d3c19b315631a54634e61867	7	2.36081	9.2204	1	1	11.8051	3.47561	35.1273	adb05bfe-a3bd-42dd-b1bd-204298e4081e	3	3	0.565116	0.357579	7.30453	7	7	11.0411	4.42893	4.95016	7.42147	10	7
	51bd81c953ced74bafb98b79e1cd4f0d3948d391d3c19b315631a54634e61867	8	11.7179	8.63469	1	1	10.7847	3.47561	35.1273	6dacaa27-5624-41b2-820c-b15e448bbd7b	3	3	0.395595	0.395794	7.99636	7	7	8.49312	2.88302	3.47769	10.1254	10	7
	51bd81c953ced74bafb98b79e1cd4f0d3948d391d3c19b315631a54634e61867	9	3.358	8.1408	1	1	11.8441	3.61463	35.1273	70f78af9-c05f-43b1-8590-48e9568dd081	3	3	0.477243	0.402894	8.77684	7	7	12.7397	3.70367	4.02577	8.96976	10	7
	51bd81c953ced74bafb98b79e1cd4f0d3948d391d3c19b315631a54634e61867	10	16.5453	11.1043	1	1	11.7654	3.61463	51.9273	211ebb14-7387-4e68-ba66-3bace8a0dfef	3	3	0.329019	0.428008	8.26479	7	7	23.1438	3.45185	6.44988	9.48481	10	7
	51bd81c953ced74bafb98b79e1cd4f0d3948d391d3c19b315631a54634e61867	11	0.231598	6.97792	1	1	9.68167	4.03171	35.1273	d704cfb8-476c-44ad-a10a-c2b384128852	3	3	0.353824	0.900774	6.28697	7	7	12.315	7.19265	5.63069	5.29674	10	7
	51bd81c953ced74bafb98b79e1cd4f0d3948d391d3c19b315631a54634e61867	12	3.43953	6.96221	1	1	10.6668	3.61463	33.6	65bccbff-55d9-401e-860b-714f9519c076	3	3	0.458887	0.742276	6.69625	7	7	10.6164	5.75348	3.27817	6.28556	10	7
	51bd81c953ced74bafb98b79e1cd4f0d3948d391d3c19b315631a54634e61867	13	22.4089	8.26159	1	1	11.3289	4.86585	39.7091	ba7512bd-5694-4c5b-b446-1d67bb94d0f4	3	3	0.539793	1.36633	6.53853	7	7	54.5683	21.0558	5.31695	7.46731	10	7
	51bd81c953ced74bafb98b79e1cd4f0d3948d391d3c19b315631a54634e61867	14	15.1466	6.93445	1	1	11.3327	3.89268	33.6	3056d90f-3b70-43da-83b7-5106c5114855	3	3	0.388091	0.52623	5.81012	7	7	14.6506	5.67085	3.30079	6.05483	10	7
	527b05eb2b89550bc2003d94ff36265d7aae04b979c8a8cf6f8797618ba09851	1	6.36554	9.47767	1	1	17.505	3.60276	39.7091	a4058ef7-f12f-499b-8220-24c65be4a97b	3	3	0.513589	0.812986	5.8853	7	7	12.2746	1.86246	5.39895	10.0671	10	7
	3495f861bf481a1a71ef57d11203fbb4645f7c74366e193a1ae04a86e0ef29c7	1	21.3447	11.7461	1	1	14.8219	4.90723	45.8182	1982fe02-c5cd-4559-b4ba-d78ccf976544	3	3	0.65808	0.808284	8.77203	7	7	72.3772	5.91144	5.7795	10.0934	10	7
	3495f861bf481a1a71ef57d11203fbb4645f7c74366e193a1ae04a86e0ef29c7	2	12.2002	12.8782	1	1	16.0962	5.04744	53.4545	5734e487-6cb6-4191-9ef1-8f57747411bd	3	3	0.414905	1.98127	10.837	7	7	97.8592	23.519	7.47469	9.01597	10	7
	3495f861bf481a1a71ef57d11203fbb4645f7c74366e193a1ae04a86e0ef29c7	3	11.7942	10.2419	1	1	16.2825	4.2062	97.7455	196dba31-c11a-4659-9dc6-9d4afa56d245	3	3	0.348321	1.75596	9.43794	7	7	105.14	6.62987	13.7455	8.57423	10	7
	3495f861bf481a1a71ef57d11203fbb4645f7c74366e193a1ae04a86e0ef29c7	4	17.7037	10.1752	1	1	16.8919	3.50517	35.1273	fb858d8c-75c5-4730-b9a1-02070895068d	3	3	0.327768	0.776667	7.89375	7	7	8.99362	3.93553	3.47616	8.21915	10	7
	3495f861bf481a1a71ef57d11203fbb4645f7c74366e193a1ae04a86e0ef29c7	5	23.4203	12.0665	1	1	15.8502	3.92579	54.9818	0175bae3-2fd9-433b-97ee-83a812b33a42	3	3	0.577733	0.844288	10.1745	7	7	90.7928	5.74176	21.9279	11.2769	10	7
	3495f861bf481a1a71ef57d11203fbb4645f7c74366e193a1ae04a86e0ef29c7	6	15.8014	12.9596	1	1	16.8773	5.32785	38.1818	d22ba809-1b26-4a8a-8d42-c375b4e293ac	3	3	0.945982	1.65593	12.2488	7	7	71.7348	7.42417	5.50111	14.2907	10	7
	3495f861bf481a1a71ef57d11203fbb4645f7c74366e193a1ae04a86e0ef29c7	7	5.80723	11.5398	1	1	17.0395	4.06599	35.1273	e7499adf-d5b4-4c95-a213-0822cd7527d8	3	3	0.956363	0.61711	11.2409	7	7	67.4522	26.0799	3.94751	12.3711	10	7
	3495f861bf481a1a71ef57d11203fbb4645f7c74366e193a1ae04a86e0ef29c7	8	6.42403	10.0637	1	1	16.2064	3.64537	44.2909	a8d6ab01-af93-4bd3-8f7f-ed29e663cd71	3	3	0.900845	0.583306	7.94431	7	7	45.8246	12.0146	4.52532	9.96246	10	7
	3495f861bf481a1a71ef57d11203fbb4645f7c74366e193a1ae04a86e0ef29c7	9	10.7483	9.9791	1	1	17.9954	5.88868	48.8727	ce7845bf-8bf5-4c67-a14b-d0ee5335f5ad	3	3	0.301434	2.71478	9.24914	7	7	58.2444	2.41469	10.5264	9.61228	10	7
	3495f861bf481a1a71ef57d11203fbb4645f7c74366e193a1ae04a86e0ef29c7	10	11.8172	12.9408	1	1	18.454	3.92579	35.1273	f1d8d3bb-9d28-4ab6-8e71-ac1347665eec	3	3	0.300984	0.834883	8.07996	7	7	11.3491	2.46203	3.57641	12.1145	10	7
	3495f861bf481a1a71ef57d11203fbb4645f7c74366e193a1ae04a86e0ef29c7	11	12.1515	10.4366	1	1	17.7833	4.48661	33.6	b2f6e583-775f-4913-8003-020f9150db48	3	3	0.507378	0.93922	9.00588	7	7	33.1907	3.71879	2.79908	11.7606	10	7
	3495f861bf481a1a71ef57d11203fbb4645f7c74366e193a1ae04a86e0ef29c7	12	6.20989	10.314	1	1	18.2124	4.06599	45.8182	6601b49a-eb0e-4164-83d6-25d99eaffa3a	3	3	0.466066	0.938137	8.20003	7	7	25.6961	4.34721	9.30013	8.12766	10	7
	3495f861bf481a1a71ef57d11203fbb4645f7c74366e193a1ae04a86e0ef29c7	13	15.1127	10.8182	1	1	19.7375	4.76703	44.2909	2c802d3a-4213-4858-ae18-621132ac44cc	3	3	0.590242	1.96021	6.80413	7	7	91.8634	24.7031	16.7301	7.7874	10	7
	3495f861bf481a1a71ef57d11203fbb4645f7c74366e193a1ae04a86e0ef29c7	14	15.9641	11.8198	1	1	20.9493	4.06599	45.8182	8db8b24c-f1f4-4eb1-975d-e2ebad16f3ce	3	3	1.38319	1.55134	8.85728	7	7	41.542	7.56619	11.9666	8.69879	10	7
	3495f861bf481a1a71ef57d11203fbb4645f7c74366e193a1ae04a86e0ef29c7	15	25.9355	11.5782	1	1	19.4583	3.92579	54.9818	8082ca70-c4ec-42d9-878e-ca129e517a3b	3	3	0.807485	0.989817	8.85015	7	7	62.7412	4.4107	16.8095	10.1659	10	7
	3495f861bf481a1a71ef57d11203fbb4645f7c74366e193a1ae04a86e0ef29c7	16	29.3698	12.977	1	1	21.2889	3.64537	41.2364	33d205a8-f3db-4d64-9c74-ca637e0aafcb	3	3	1.32651	0.725532	8.67937	7	7	51.3921	5.31747	3.37375	14.1867	10	7
	3495f861bf481a1a71ef57d11203fbb4645f7c74366e193a1ae04a86e0ef29c7	17	28.9857	11.1635	1	1	23.717	3.78558	38.1818	26633b1a-5f7a-4a2b-b9dc-5460098c7441	3	3	0.382601	0.657407	8.56803	7	7	11.135	4.03356	4.60069	8.78281	10	7
	3495f861bf481a1a71ef57d11203fbb4645f7c74366e193a1ae04a86e0ef29c7	18	12.1965	12.8029	1	1	22.0447	4.62682	36.6545	b188f522-25cc-4824-a9e1-e9d1b9d7eec6	3	3	0.711403	0.885242	9.49178	7	7	65.525	10.2233	3.66035	12.9021	10	7
	3495f861bf481a1a71ef57d11203fbb4645f7c74366e193a1ae04a86e0ef29c7	19	19.9421	12.9553	1	1	23.0466	3.64537	36.6545	ccaa92af-5ac9-4eb6-81be-f990e3a67bc3	3	3	0.606916	0.869551	9.67733	7	7	18.6296	5.97259	3.59607	12.9363	10	7
	3495f861bf481a1a71ef57d11203fbb4645f7c74366e193a1ae04a86e0ef29c7	20	6.48529	11.0008	1	1	22.6418	3.36496	35.1273	ed40cf1f-1cdf-4f99-9370-e6402df51907	3	3	0.296144	0.398261	11.1541	7	7	12.2056	6.80435	5.85625	9.44073	10	7
	3495f861bf481a1a71ef57d11203fbb4645f7c74366e193a1ae04a86e0ef29c7	21	0.645744	12.3545	1	1	22.9824	3.50517	41.2364	b144dce0-3f0d-4ea9-84fa-3ce2620bec67	3	3	0.285759	0.521413	12.6129	7	7	11.7774	3.62369	4.13902	11.9912	10	7
	3495f861bf481a1a71ef57d11203fbb4645f7c74366e193a1ae04a86e0ef29c7	22	20.2083	17.005	1	1	23.1053	4.48661	48.8727	d2d899a4-e04c-4e70-96f7-682d5bdbd687	3	3	0.551685	1.10123	12.9154	7	7	59.7433	4.14653	8.27851	15.0705	10	7
	3495f861bf481a1a71ef57d11203fbb4645f7c74366e193a1ae04a86e0ef29c7	23	11.666	12.5942	1	1	24.4996	3.36496	35.1273	03253c13-dccd-4595-99c3-75d47b389ab8	3	3	0.276714	0.457803	11.0205	7	7	10.0643	2.95955	4.16171	10.8278	10	7
	2a29d87caafa440790088af40e5c890ea575b9326448f116bce450bc89151d58	1	35.3764	28.3623	1	1	9.64977	6.47997	38.1818	fc2a57a7-3157-4c51-97e3-994a20727c26	3	3	0.595718	1.42298	23.4084	7	7	272.708	13.7746	5.48876	23.2824	10	7
	2a29d87caafa440790088af40e5c890ea575b9326448f116bce450bc89151d58	2	6.02474	15.0449	1	1	13.3659	5.18397	41.2364	fb85281a-5c37-40dd-8a67-2696d456bb38	3	3	0.852784	0.588997	15.1921	7	7	136.134	7.24356	6.52212	15.6275	10	7
	2a29d87caafa440790088af40e5c890ea575b9326448f116bce450bc89151d58	3	22.4085	13.6317	1	1	12.8973	6.33597	41.2364	832169ba-d5ab-42b1-967e-b909ecc065ae	3	3	0.582052	1.29783	12.1267	7	7	104.025	11.6407	4.60884	13.0468	10	7
	2a29d87caafa440790088af40e5c890ea575b9326448f116bce450bc89151d58	4	22.3867	9.18748	1	1	14.41	5.32797	65.6727	c6d701c0-ce62-406d-9f13-9e5f4c08ab0a	3	3	0.959189	0.567566	6.87022	7	7	97.4273	20.0184	28.8002	6.52393	10	7
	2a29d87caafa440790088af40e5c890ea575b9326448f116bce450bc89151d58	5	13.4424	9.50829	1	1	9.47018	3.45598	35.1273	b3a353e5-5f9c-4de2-b6a3-a6fe711bd6e5	3	3	0.359624	0.41047	8.01181	7	7	9.45682	4.67499	4.88134	7.63145	10	7
	2a29d87caafa440790088af40e5c890ea575b9326448f116bce450bc89151d58	6	15.9694	16.2287	1	1	10.1385	6.33597	42.7636	baebbac3-2138-48a4-8177-0efb3f83ee4a	3	3	1.39137	1.52754	13.9851	7	7	196.614	23.0364	8.84963	15.7789	10	7
	2a29d87caafa440790088af40e5c890ea575b9326448f116bce450bc89151d58	7	7.91966	9.08897	1	1	10.2527	4.03198	38.1818	3f53738f-dd7f-4459-bd18-d4a895380466	3	3	0.410953	1.35651	6.9041	7	7	15.8347	4.77427	7.23834	7.14754	10	7
	2a29d87caafa440790088af40e5c890ea575b9326448f116bce450bc89151d58	8	20.547	13.24	1	1	15.612	4.46398	48.8727	a324bfa2-ba3e-461b-a3bc-89ff087cd951	3	3	0.521362	0.730275	10.4464	7	7	51.2428	3.92886	7.26793	12.2037	10	7
	2a29d87caafa440790088af40e5c890ea575b9326448f116bce450bc89151d58	9	10.9438	10.9242	1	1	8.99111	5.03997	35.1273	02ef4b8e-b4a1-42a6-8e01-9f5f0b787ab2	3	3	0.668397	1.25558	10.6854	7	7	52.5623	4.91102	3.08912	14.0397	10	7
	2a29d87caafa440790088af40e5c890ea575b9326448f116bce450bc89151d58	10	-1.12648	7.81636	1	1	16.8085	4.60798	39.7091	ff3798d6-b463-4c56-9ed3-d969a860b7b1	3	3	1.24574	1.00717	6.02112	7	7	27.2708	8.00035	7.11779	6.24675	10	7
	2a29d87caafa440790088af40e5c890ea575b9326448f116bce450bc89151d58	11	11.6293	10.3764	1	1	11.4154	3.88798	48.8727	d7f19590-762e-4283-bcc2-4e47b39e35b9	3	3	0.532811	0.851608	8.00865	7	7	56.7409	5.2805	17.3272	8.62469	10	7
	2a29d87caafa440790088af40e5c890ea575b9326448f116bce450bc89151d58	12	10.0339	9.98003	1	1	10.4604	4.31998	42.7636	ede5c72e-0a22-42b0-b53b-ecc55d08ff19	3	3	1.40386	1.22721	6.31013	7	7	38.9269	3.55152	4.51705	9.63109	10	7
	2a29d87caafa440790088af40e5c890ea575b9326448f116bce450bc89151d58	13	24.648	11.9504	1	1	10.1221	4.17598	38.1818	0398dcc8-3141-459f-807b-955f59adb24a	3	3	0.84267	0.49694	9.97371	7	7	34.7483	3.47046	5.15974	11.2075	10	7
	2a29d87caafa440790088af40e5c890ea575b9326448f116bce450bc89151d58	14	46.5455	13.9163	1	1	15.6368	4.89597	50.4	51eba76c-7886-458a-8d3b-a0801d17782d	3	3	0.584897	0.691937	11.8665	7	7	141.852	7.8713	16.4107	10.5642	10	7
	2a29d87caafa440790088af40e5c890ea575b9326448f116bce450bc89151d58	15	10.4369	8.84126	1	1	9.17111	3.59998	35.1273	e4fe308c-6a11-402a-acd0-53b5a521ac9b	3	3	0.284771	0.595985	6.87779	7	7	8.79705	2.83733	2.94929	7.85248	10	7
	2a29d87caafa440790088af40e5c890ea575b9326448f116bce450bc89151d58	16	20.6756	16.3895	1	1	10.7181	5.32797	41.2364	2894e985-2af8-4901-9ea1-9b4209709537	3	3	0.894661	0.845695	16.7202	7	7	567.189	123.122	10.2837	13.9006	10	7
	2a29d87caafa440790088af40e5c890ea575b9326448f116bce450bc89151d58	17	2.9395	11.9717	1	1	13.2842	4.60798	36.6545	f18e1057-1042-4049-bf7a-753d043dfb24	3	3	0.878696	0.991349	11.3472	7	7	89.5099	18.0531	4.95471	12.1613	10	7
	2a29d87caafa440790088af40e5c890ea575b9326448f116bce450bc89151d58	18	9.17405	14.0743	1	1	16.283	4.46398	42.7636	19785dfa-1d8f-4f9c-a63a-d4457ec62054	3	3	0.995481	0.663252	12.4715	7	7	92.8088	21.6726	6.24322	13.4249	10	7
	2a29d87caafa440790088af40e5c890ea575b9326448f116bce450bc89151d58	19	27.5046	15.5224	1	1	10.2559	3.74398	45.8182	06cb4de2-18d3-42c3-99b0-cf092e97d2a7	3	3	1.95534	0.564955	11.5078	7	7	48.6037	2.76694	4.13841	15.2635	10	7
	2a29d87caafa440790088af40e5c890ea575b9326448f116bce450bc89151d58	20	14.3785	10.5132	1	1	10.5879	4.46398	70.2545	c8deb040-1933-4e1d-b484-cd3cd3b36b40	3	3	0.395636	1.43587	6.21095	7	7	55.8612	2.46138	17.5054	8.72188	10	7
	2a29d87caafa440790088af40e5c890ea575b9326448f116bce450bc89151d58	21	19.7562	11.3146	1	1	9.95419	4.89597	42.7636	69a796e8-af64-4ae9-8181-663aeb6b2d31	3	3	0.60043	0.662171	11.1531	7	7	142.512	33.7893	10.5675	9.89592	10	7
	2a29d87caafa440790088af40e5c890ea575b9326448f116bce450bc89151d58	22	8.52479	8.41521	1	1	9.85674	3.59998	39.7091	ef3af95a-b780-4ea6-b077-ae9a9519330a	3	3	0.417413	0.524174	6.90498	7	7	11.4362	2.1985	4.09237	8.61997	10	7
	2a29d87caafa440790088af40e5c890ea575b9326448f116bce450bc89151d58	23	46.9928	26.3613	1	1	15.1474	5.32797	41.2364	26a46bdb-706d-4627-a07f-28ef8d40482f	3	3	0.961726	1.00957	23.5603	7	7	272.269	19.4957	5.94787	24.2653	10	7
	2a29d87caafa440790088af40e5c890ea575b9326448f116bce450bc89151d58	24	0.94428	12.5518	1	1	9.67854	5.75997	38.1818	132f9397-5c77-4eba-9528-a68df34e4ac9	3	3	0.676547	0.812629	12.967	7	7	117.88	25.2696	4.39642	13.2495	10	7
	2a29d87caafa440790088af40e5c890ea575b9326448f116bce450bc89151d58	25	18.8846	10.2789	1	1	16.8661	5.03997	41.2364	1f663e6d-3bc4-4a4f-9d01-47a313ca7dc6	3	3	0.512166	1.76935	9.68705	7	7	105.345	18.0246	4.5598	11.2208	10	7
	2a29d87caafa440790088af40e5c890ea575b9326448f116bce450bc89151d58	26	12.7476	12.2269	1	1	10.3301	4.46398	68.7273	6950ee6f-4d99-4e62-9026-6b069f32bbef	3	3	0.9659	1.36201	8.09157	7	7	169.563	30.8632	51.8386	8.84159	10	7
	2a29d87caafa440790088af40e5c890ea575b9326448f116bce450bc89151d58	27	14.3599	10.8441	1	1	10.2413	5.03997	35.1273	6fa66c9f-b8e7-4d80-9d5c-852edd02b0fa	3	3	1.26285	1.01777	9.35107	7	7	125.138	31.7113	4.75767	9.67399	10	7
	2a29d87caafa440790088af40e5c890ea575b9326448f116bce450bc89151d58	28	9.50895	12.9815	1	1	16.355	5.90397	39.7091	1a9bede5-430f-450c-8b15-77eb777f907a	3	3	1.16812	1.77412	10.1863	7	7	188.037	36.3428	4.13172	11.4863	10	7
	2a29d87caafa440790088af40e5c890ea575b9326448f116bce450bc89151d58	29	11.4087	11.3895	1	1	11.3037	5.32797	38.1818	2944a523-6481-48a4-b154-4bbb14d088ad	3	3	1.10887	1.34078	9.84316	7	7	102.486	13.2638	6.87389	12.2362	10	7
	2a29d87caafa440790088af40e5c890ea575b9326448f116bce450bc89151d58	30	19.4611	10.5942	1	1	10.8165	4.46398	42.7636	9e3097d3-4b22-4439-ac57-02ef2538cc0e	3	3	0.64053	1.77769	8.04308	7	7	45.0849	3.69769	6.97708	10.4201	10	7
	2a29d87caafa440790088af40e5c890ea575b9326448f116bce450bc89151d58	31	17.0766	9.90299	1	1	12.9161	3.59998	36.6545	c0acbfff-6d69-445b-9314-25adb8b22ac1	3	3	0.356879	0.472125	9.03792	7	7	9.01697	3.66173	4.93369	9.49933	10	7
	2a29d87caafa440790088af40e5c890ea575b9326448f116bce450bc89151d58	32	23.1327	11.545	1	1	17.0836	4.75198	38.1818	eaedec9d-0a2e-460f-8139-03981332eb23	3	3	0.801844	0.758211	9.84606	7	7	372.115	123.558	5.61199	9.13559	10	7
	2a29d87caafa440790088af40e5c890ea575b9326448f116bce450bc89151d58	33	14.1696	12.6941	1	1	11.5772	5.32797	47.3455	3e3429b8-c46e-4f01-ae98-14f19c3ac7b6	3	3	1.18873	1.95658	10.0961	7	7	98.7468	28.6367	12.5119	9.05618	10	7
	2a29d87caafa440790088af40e5c890ea575b9326448f116bce450bc89151d58	34	41.6303	22.8877	1	1	16.5894	5.03997	35.1273	e1a77c1c-9e80-4c4e-8217-a90db6a226ce	3	3	0.665014	0.690704	19.7137	7	7	149.55	17.3557	3.04878	21.8249	10	7
	2a29d87caafa440790088af40e5c890ea575b9326448f116bce450bc89151d58	35	15.3792	10.4731	1	1	10.5795	3.74398	64.1455	c1dc8159-ed7f-42b4-b943-9022bf63796d	3	3	2.00718	0.351391	6.25377	7	7	90.1697	7.99536	26.6769	7.44966	10	7
	2a29d87caafa440790088af40e5c890ea575b9326448f116bce450bc89151d58	36	33.6986	21.4082	1	1	19.7495	5.18397	59.5636	8a2600c3-6bda-4968-ae53-0ac611e2e1d4	3	3	0.880428	0.584692	19.265	7	7	212.449	24.3552	7.45882	18.7055	10	7
	2a29d87caafa440790088af40e5c890ea575b9326448f116bce450bc89151d58	37	10.1091	9.82006	1	1	10.4823	5.18397	58.0364	953c57f7-aa5e-440e-a536-2660ffee7834	3	3	1.43617	1.87119	6.79821	7	7	170.663	43.4353	26.2032	6.89944	10	7
	2a29d87caafa440790088af40e5c890ea575b9326448f116bce450bc89151d58	38	2.2744	9.86361	1	1	13.0582	4.31998	38.1818	3045c278-d87c-4c23-a1af-8fd5f19cba90	3	3	0.562959	0.995359	9.25882	7	7	24.6317	16.079	4.05897	9.10503	10	7
	2a29d87caafa440790088af40e5c890ea575b9326448f116bce450bc89151d58	39	16.9585	11.5859	1	1	11.3312	5.61597	41.2364	c5014eee-99e5-4875-a37a-a2454465a3f1	3	3	0.875468	0.694733	10.3105	7	7	188.697	9.7421	10.2422	10.2678	10	7
	2a29d87caafa440790088af40e5c890ea575b9326448f116bce450bc89151d58	40	12.0311	13.5453	1	1	10.6434	5.61597	41.2364	02bf2417-9ea7-4936-bd5e-5677480386a0	3	3	1.13427	0.706126	12.9394	7	7	161.646	45.0393	7.18143	11.6622	10	7
	2a29d87caafa440790088af40e5c890ea575b9326448f116bce450bc89151d58	41	20.9171	10.5247	1	1	11.1561	3.59998	33.6	d1c6eff1-5a8b-43de-affe-d19a80b19d9e	3	3	0.356182	0.39305	9.19979	7	7	10.1166	2.45074	3.24177	12.6359	10	7
	2a29d87caafa440790088af40e5c890ea575b9326448f116bce450bc89151d58	42	31.1835	23.5186	1	1	19.17	5.61597	38.1818	95b883d7-3993-4529-bce9-3ab189db1071	3	3	0.712585	0.762294	21.5682	7	7	184.518	17.1612	5.62354	20.7939	10	7
	2a29d87caafa440790088af40e5c890ea575b9326448f116bce450bc89151d58	43	14.626	13.3475	1	1	10.8479	5.18397	38.1818	89abe534-595b-4723-84ea-06d63143191f	3	3	0.394325	1.47356	11.7578	7	7	74.7749	5.87619	6.17797	11.9017	10	7
	2a29d87caafa440790088af40e5c890ea575b9326448f116bce450bc89151d58	44	8.88336	9.05221	1	1	10.4729	5.47197	39.7091	03ac42a1-23cb-4852-8170-eeede32f9054	3	3	0.68217	0.62747	11.0216	7	7	67.7372	14.3082	8.08258	10.1583	10	7
	2a29d87caafa440790088af40e5c890ea575b9326448f116bce450bc89151d58	45	10.7216	11.7933	1	1	16.3564	7.05596	79.4182	604c944b-be45-4f3e-af35-3ee34f7c7a6e	3	3	0.522338	1.36402	8.64864	7	7	204.091	18.5391	43.8354	7.74575	10	7
	2a29d87caafa440790088af40e5c890ea575b9326448f116bce450bc89151d58	46	28.1641	23.2553	1	1	18.6087	5.47197	47.3455	2c01ba3e-d3e4-4d4c-b3b2-5bc5a5be3493	3	3	1.2436	0.925423	18.1536	7	7	189.576	6.1553	14.4225	19.5902	10	7
	2a29d87caafa440790088af40e5c890ea575b9326448f116bce450bc89151d58	47	16.6716	9.54634	1	1	10.3797	6.47997	54.9818	f909ecb2-6819-4f36-b698-466c55239a29	3	3	0.419386	1.86423	8.79232	7	7	93.2487	6.45395	23.6235	7.16575	10	7
	2a29d87caafa440790088af40e5c890ea575b9326448f116bce450bc89151d58	48	26.5193	23.5443	1	1	11.0956	5.32797	41.2364	047b4597-baa3-407c-8c37-9721e8c3c92c	3	3	0.599076	0.964137	17.6515	7	7	371.235	96.2072	6.66906	15.1481	10	7
	2a29d87caafa440790088af40e5c890ea575b9326448f116bce450bc89151d58	49	12.6449	10.7748	1	1	10.9493	4.03198	47.3455	a8e73f04-d88f-479e-8662-e5273ff48000	3	3	0.331782	0.400574	9.03851	7	7	21.1129	4.38933	5.10265	8.52126	10	7
	2a29d87caafa440790088af40e5c890ea575b9326448f116bce450bc89151d58	50	15.3966	11.4823	1	1	12.0123	4.75198	33.6	094b8dde-3b3d-4ac5-a3c4-997fae8c3220	3	3	0.53845	2.60467	7.25422	7	7	79.1734	15.0272	3.34375	7.88819	10	7
	2a29d87caafa440790088af40e5c890ea575b9326448f116bce450bc89151d58	51	21.7422	7.77232	1	1	11.0388	3.45598	59.5636	a479aecb-21da-4b6f-bb2f-1aa04e35733a	3	3	0.740063	0.549637	6.29638	7	7	33.8686	3.5826	10.1336	6.46216	10	7
	2a29d87caafa440790088af40e5c890ea575b9326448f116bce450bc89151d58	52	7.45105	8.76345	1	1	12.2523	4.03198	35.1273	a3a2c29d-18b1-47f7-9d0a-e1eb0b3bbbfa	3	3	0.587376	0.506963	7.2268	7	7	42.2258	5.64249	12.5027	8.60277	10	7
	2a29d87caafa440790088af40e5c890ea575b9326448f116bce450bc89151d58	53	21.1177	12.1458	1	1	12.2187	4.75198	41.2364	1f287145-3c0d-4fc2-a743-676a00c876a0	3	3	0.466057	2.5267	7.76202	7	7	40.4664	4.08298	6.69408	8.85534	10	7
	2a29d87caafa440790088af40e5c890ea575b9326448f116bce450bc89151d58	54	20.4422	9.87466	1	1	11.3022	4.75198	38.1818	3ee803b4-de82-47b5-9fa2-63d4f771cac7	3	3	0.5153	1.9577	5.85175	7	7	47.724	4.2994	3.8032	9.97236	10	7
	2a29d87caafa440790088af40e5c890ea575b9326448f116bce450bc89151d58	55	11.985	11.1954	1	1	12.5181	3.74398	42.7636	ab3f6f70-4615-40da-8266-58f7fa66dc32	3	3	0.409654	0.418232	9.16322	7	7	21.9926	3.88053	3.96913	10.6551	10	7
	2a29d87caafa440790088af40e5c890ea575b9326448f116bce450bc89151d58	56	22.6068	10.064	1	1	11.3481	4.75198	77.8909	fd8f690a-55a0-45da-8ef8-88ee4f8df50b	3	3	0.630053	1.17754	6.60897	7	7	81.1527	5.51216	46.6467	5.92534	10	7
	2a29d87caafa440790088af40e5c890ea575b9326448f116bce450bc89151d58	57	25.0438	21.3361	1	1	12.6935	5.32797	59.5636	645dcb88-18c0-4c4b-ac53-4d2bc54309bf	3	3	0.656227	0.940421	16.4363	7	7	367.716	40.4677	25.2272	15.8782	10	7
	2a29d87caafa440790088af40e5c890ea575b9326448f116bce450bc89151d58	58	23.4415	13.5347	1	1	12.2925	4.46398	33.6	206eb425-f415-4140-9102-7c89c1fa8a7f	3	3	0.656751	1.04349	10.7864	7	7	85.3313	14.2613	3.2467	12.9995	10	7
	2a29d87caafa440790088af40e5c890ea575b9326448f116bce450bc89151d58	59	16.1719	11.5546	1	1	12.9917	5.03997	53.4545	b3ec2d8b-2e67-45a2-93ce-b9b445131815	3	3	0.778403	0.528746	9.66844	7	7	76.9741	2.88746	17.9049	10.6038	10	7
	2a29d87caafa440790088af40e5c890ea575b9326448f116bce450bc89151d58	60	12.5916	7.88053	1	1	12.1905	6.19197	50.4	0ff94926-9d83-4763-ad76-e1649f620459	3	3	1.02618	1.00764	6.51578	7	7	96.7675	6.00922	6.85225	7.68181	10	7
	2a29d87caafa440790088af40e5c890ea575b9326448f116bce450bc89151d58	61	13.1209	8.82616	1	1	12.7547	4.31998	41.2364	d8d2d77a-e553-4c28-81db-c88db55cc9f1	3	3	0.889015	1.17313	7.18566	7	7	28.1505	9.75671	4.16132	8.06403	10	7
	2a29d87caafa440790088af40e5c890ea575b9326448f116bce450bc89151d58	62	15.5427	13.5888	1	1	12.321	4.31998	39.7091	8264473d-fa15-4bd8-8edf-e5aea64d11ba	3	3	0.629635	0.791745	11.5748	7	7	58.2804	5.54818	6.38807	12.8688	10	7
	2a29d87caafa440790088af40e5c890ea575b9326448f116bce450bc89151d58	63	28.4905	22.3272	1	1	19.0251	5.32797	39.7091	0b0c5b3a-63ba-4e63-98af-88a040bfd325	3	3	0.660344	1.16062	20.0414	7	7	266.331	61.0634	7.13555	19.2023	10	7
	2a29d87caafa440790088af40e5c890ea575b9326448f116bce450bc89151d58	64	12.2046	14.2967	1	1	18.6873	4.75198	35.1273	660c82ae-d843-476c-b7b4-063ff5a2ebd9	3	3	0.484403	0.802169	10.518	7	7	106.004	19.39	3.45634	12.219	10	7
	2a29d87caafa440790088af40e5c890ea575b9326448f116bce450bc89151d58	65	27.4421	17.2411	1	1	19.3633	6.62397	67.2	3a792bd6-78e1-41f1-867e-87811e5022eb	3	3	0.98697	1.81952	13.2972	7	7	255.114	55.5841	7.04863	14.6012	10	7
	2a29d87caafa440790088af40e5c890ea575b9326448f116bce450bc89151d58	66	22.107	22.0615	1	1	19.336	5.32797	36.6545	2afcc8ec-3ad3-4ed7-ab1e-e1fc501a2bcc	3	3	0.624896	0.801685	22.5693	7	7	354.741	20.2816	4.33413	22.0175	10	7
	2a29d87caafa440790088af40e5c890ea575b9326448f116bce450bc89151d58	67	30.0287	24.759	1	1	19.8084	5.61597	41.2364	ecc65d2b-233e-47fb-823a-7c192e6e99c4	3	3	0.681921	1.23041	20.2488	7	7	625.47	125.043	8.29371	18.3004	10	7
	2a29d87caafa440790088af40e5c890ea575b9326448f116bce450bc89151d58	68	9.7286	10.669	1	1	12.1317	5.32797	53.4545	0cf3829b-f55e-48af-8523-7465faea47bb	3	3	1.01182	2.18433	7.39116	7	7	70.8162	4.67649	21.9494	8.21322	10	7
	2a29d87caafa440790088af40e5c890ea575b9326448f116bce450bc89151d58	69	34.972	10.2154	1	1	12.1993	6.19197	39.7091	b43a0072-67e4-419e-8ab4-096f0a66081a	3	3	0.352521	2.73595	9.12623	7	7	56.521	13.3829	5.87445	8.86313	10	7
	2a29d87caafa440790088af40e5c890ea575b9326448f116bce450bc89151d58	70	18.4979	13.2134	1	1	12.5751	7.77596	74.8364	6d0201fb-e385-480d-8fc3-eed309f30f19	3	3	1.45793	1.27154	8.67758	7	7	469.102	87.6417	46.6362	8.98825	10	7
	2a29d87caafa440790088af40e5c890ea575b9326448f116bce450bc89151d58	71	18.9823	9.87749	1	1	12.5926	4.75198	47.3455	72f89047-8697-4fa2-b905-168df5fe010a	3	3	1.00363	1.08897	6.88888	7	7	37.6074	17.3782	7.05713	8.7148	10	7
	2a29d87caafa440790088af40e5c890ea575b9326448f116bce450bc89151d58	72	30.6701	14.0562	1	1	11.9071	5.90397	103.855	ee4f71aa-2cd7-484b-b71d-c94f570917ad	3	3	1.35323	1.09545	11.594	7	7	391.469	26.5074	51.1395	11.8068	10	7
	2a29d87caafa440790088af40e5c890ea575b9326448f116bce450bc89151d58	73	19.6345	11.7532	1	1	22.7214	3.59998	41.2364	58be0954-2564-4296-ac7e-64003e1c4d94	3	3	0.376445	0.36699	11.538	7	7	21.9926	4.149	6.51066	10.067	10	7
	2a29d87caafa440790088af40e5c890ea575b9326448f116bce450bc89151d58	74	16.9071	11.2926	1	1	12.0604	6.33597	45.8182	397c3807-23f8-4af9-af99-8bb4472af8d1	3	3	1.29326	0.978365	9.32353	7	7	125.358	5.14839	11.2289	10.2423	10	7
	2a29d87caafa440790088af40e5c890ea575b9326448f116bce450bc89151d58	75	6.65168	8.64721	1	1	12.0632	6.19197	67.2	3dafd7ff-4c1a-42dc-acef-f1d6f14e378a	3	3	0.84127	0.751707	8.11837	7	7	80.7129	5.3203	9.60086	8.59729	10	7
	2a29d87caafa440790088af40e5c890ea575b9326448f116bce450bc89151d58	76	16.7046	10.0602	1	1	13.5979	3.74398	42.7636	8a738b83-fc88-4824-94e2-272c228bc1fa	3	3	1.19285	0.476028	7.82194	7	7	55.4214	7.56468	6.93757	9.07139	10	7
	2a29d87caafa440790088af40e5c890ea575b9326448f116bce450bc89151d58	77	17.0152	9.5361	1	1	13.6849	5.03997	35.1273	51efda13-d93f-4311-9da4-a53c8eba2d78	3	3	0.464894	1.62234	8.13523	7	7	54.7616	22.913	4.93212	8.27416	10	7
	2a29d87caafa440790088af40e5c890ea575b9326448f116bce450bc89151d58	78	7.0012	12.1308	1	1	13.7887	5.32797	48.8727	5d204b87-fb1f-46ec-b4c0-9c633cf77746	3	3	0.562552	0.543562	10.5746	7	7	85.3313	19.0795	12.5616	9.17439	10	7
	3e2e96552c209652142169e03ab9cd0c6c27148ff48c1bca6de45bc5913d3886	1	0.0724854	9.19672	1	1	10.323	3.48595	33.6	73d878db-0f29-4868-b18f-e988f25153cd	3	3	1.12812	0.750484	4.37489	7	7	9.15727	1.92618	2.92642	10.7718	10	7
	3e2e96552c209652142169e03ab9cd0c6c27148ff48c1bca6de45bc5913d3886	2	13.9505	8.50078	1	1	9.51606	3.48595	36.6545	2ef2892a-471a-449d-9626-48af3f82cba3	3	3	0.456548	0.343956	6.97247	7	7	11.0739	2.22021	3.44596	9.45967	10	7
	3e2e96552c209652142169e03ab9cd0c6c27148ff48c1bca6de45bc5913d3886	3	-3.02596	8.41864	1	1	9.10686	4.74089	36.6545	a2179759-bd2b-4959-9127-e75dc3107921	3	3	1.15117	0.555277	6.93138	7	7	55.7955	9.82826	4.3101	8.60094	10	7
	3e2e96552c209652142169e03ab9cd0c6c27148ff48c1bca6de45bc5913d3886	4	11.1834	8.91902	1	1	9.04511	4.32258	35.1273	79783064-cfc6-4f3c-ad6b-733badeaa630	3	3	0.333038	1.03892	3.8745	7	7	9.79615	2.09234	2.99352	8.18339	10	7
	3e2e96552c209652142169e03ab9cd0c6c27148ff48c1bca6de45bc5913d3886	5	-1.31932	7.66553	1	1	10.2728	3.48595	33.6	a2f21ada-6aa9-4a8e-a0f6-d4110f5c972b	3	3	0.338721	0.426337	8.02716	7	7	8.73135	6.51621	3.40969	6.12052	10	7
	3e2e96552c209652142169e03ab9cd0c6c27148ff48c1bca6de45bc5913d3886	6	18.0122	9.72588	1	1	10.3952	3.76483	44.2909	83faff1d-3d6f-4b20-9966-6bc0702904a0	3	3	0.489226	0.721163	7.08682	7	7	24.7033	5.47755	19.8956	7.02413	10	7
	3e2e96552c209652142169e03ab9cd0c6c27148ff48c1bca6de45bc5913d3886	7	-0.527004	8.89586	1	1	10.2936	4.18314	36.6545	18ac9afe-48b6-4f96-a618-78e77e472c88	3	3	0.309448	0.430528	7.92398	7	7	9.15727	1.92144	3.889	10.1725	10	7
	3e2e96552c209652142169e03ab9cd0c6c27148ff48c1bca6de45bc5913d3886	8	13.4668	8.88825	1	1	11.3793	3.34651	35.1273	dd9d32b2-e4fc-45f6-8834-b4aff16cb847	3	3	0.625802	0.591545	5.95199	7	7	9.37023	2.3755	3.40371	9.59122	10	7
	3e2e96552c209652142169e03ab9cd0c6c27148ff48c1bca6de45bc5913d3886	9	15.3953	8.84114	1	1	11.5208	4.18314	42.7636	0c7c9b8e-62e6-4843-83e2-4d0bebbf6a55	3	3	1.31361	0.723458	7.08933	7	7	65.3787	8.61334	5.46758	9.27256	10	7
	ff1d42e74dfd856ecd125bfd4a0c9be3a5fc62f6fcbffc173418eaef51da65f7	1	11.6055	7.24224	1	1	6.24245	4.35247	38.1818	a1501d9c-dce5-43c4-892a-9666d62e65de	3	3	0.847413	0.535973	7.50095	7	7	32.5937	6.1443	5.31293	7.55337	10	7
	ff1d42e74dfd856ecd125bfd4a0c9be3a5fc62f6fcbffc173418eaef51da65f7	2	5.46446	5.59858	1	1	6.25255	4.63327	41.2364	1c15385d-bb5e-4bee-90d7-d7736c35b4bc	3	3	1.63418	1.38672	4.33969	7	7	44.1731	7.13375	7.07021	5.5624	10	7
	ff1d42e74dfd856ecd125bfd4a0c9be3a5fc62f6fcbffc173418eaef51da65f7	3	9.08672	7.57975	1	1	6.73143	3.65046	39.7091	7e54ef9c-ce03-4eae-961f-df29d323c210	3	3	0.536031	1.07799	5.34334	7	7	24.2309	3.18645	9.27719	6.02089	10	7
	ff1d42e74dfd856ecd125bfd4a0c9be3a5fc62f6fcbffc173418eaef51da65f7	4	10.4033	7.97668	1	1	6.90808	3.93126	42.7636	a33bbe3c-655e-4b2f-81d1-b6441a976ee9	3	3	1.13812	0.503652	5.75963	7	7	63.472	5.28088	8.16194	5.97116	10	7
	ff1d42e74dfd856ecd125bfd4a0c9be3a5fc62f6fcbffc173418eaef51da65f7	5	7.53738	7.02981	1	1	8.35697	3.36965	35.1273	b105d5f3-bb98-458d-9a93-8e181280aee9	3	3	0.451506	0.342265	7.04164	7	7	10.9361	3.44538	4.23314	7.44314	10	7
	ff1d42e74dfd856ecd125bfd4a0c9be3a5fc62f6fcbffc173418eaef51da65f7	6	2.26886	7.21402	1	1	7.34002	3.22925	35.1273	65d9f319-37ea-4bdb-a349-dbceb2eea7ee	3	3	0.376978	0.317064	6.6126	7	7	11.1505	6.25477	5.14792	5.30834	10	7
	40d1ebf047804d1ad47dfc84692b3a8e6e91952201613ab496d7db9e0aafdb90	1	14.3354	9.94361	1	1	15.9329	3.76674	40.4727	0a0805a2-6523-4ddb-a527-0a987a2c7567	3	3	0.282309	0.533831	6.39267	7	7	11.8304	4.45838	10.5665	5.25806	10	7
	40d1ebf047804d1ad47dfc84692b3a8e6e91952201613ab496d7db9e0aafdb90	2	21.7606	7.54003	1	1	11.6701	4.7433	34.6909	89828937-267a-4c58-82ab-50e1761d0b0b	3	3	0.418329	0.614218	7.61883	7	7	31.7269	5.21055	3.1499	9.93143	10	7
	40d1ebf047804d1ad47dfc84692b3a8e6e91952201613ab496d7db9e0aafdb90	3	18.5711	9.42488	1	1	10.4814	3.62723	36.6182	efcf346e-ebfd-44f1-8dc3-e81dfc315201	3	3	0.389474	0.815732	6.01332	7	7	14.7879	2.27049	3.12299	12.3557	10	7
	40d1ebf047804d1ad47dfc84692b3a8e6e91952201613ab496d7db9e0aafdb90	4	13.5592	14.1247	1	1	12.5957	3.76674	38.5455	abef8fe6-3a62-4da4-9b05-3a815783de10	3	3	1.12796	0.409821	12.102	7	7	68.8312	4.38237	4.50661	16.0063	10	7
	40d1ebf047804d1ad47dfc84692b3a8e6e91952201613ab496d7db9e0aafdb90	5	8.04877	9.52784	1	1	14.2459	4.18527	46.2545	74854c70-b203-421b-9ab0-0dabbe245071	3	3	2.6691	0.996432	4.90459	7	7	88.4588	36.7037	12.4489	6.07301	10	7
	40d1ebf047804d1ad47dfc84692b3a8e6e91952201613ab496d7db9e0aafdb90	6	17.9107	10.1929	1	1	12.2579	4.7433	40.4727	556a1caf-e033-4d0b-8f4b-7dc152cd4883	3	3	0.409529	1.36802	8.21452	7	7	46.7837	25.5419	8.57369	8.18321	10	7
	40d1ebf047804d1ad47dfc84692b3a8e6e91952201613ab496d7db9e0aafdb90	7	-3.81351	11.3215	1	1	14.8474	6.97545	38.5455	438f9b7a-6628-4ec1-a3e0-069866d20c2c	3	3	0.427184	1.71839	8.28366	7	7	99.4826	7.64653	5.01014	9.88076	10	7
	40d1ebf047804d1ad47dfc84692b3a8e6e91952201613ab496d7db9e0aafdb90	8	7.38509	8.46774	1	1	13.0784	3.48772	38.5455	6497c3be-9e48-4d36-a5a3-05a153aed1b5	3	3	0.524584	0.528551	4.69707	7	7	14.5191	3.34021	3.26805	8.9958	10	7
	40d1ebf047804d1ad47dfc84692b3a8e6e91952201613ab496d7db9e0aafdb90	9	5.98097	10.6171	1	1	16.6021	4.60379	44.3273	60913c35-2419-481d-a5c4-e09b3a2e3cc0	3	3	0.571859	1.86203	6.92504	7	7	29.0382	33.1106	11.7874	7.15476	10	7
	40d1ebf047804d1ad47dfc84692b3a8e6e91952201613ab496d7db9e0aafdb90	10	19.7674	9.67764	1	1	14.7778	5.85938	40.4727	0e742c89-72da-48ed-8344-d31c7b5ba356	3	3	0.647182	0.769235	8.36678	7	7	74.2086	3.95792	9.669	10.1354	10	7
	40d1ebf047804d1ad47dfc84692b3a8e6e91952201613ab496d7db9e0aafdb90	11	14.1071	13.0369	1	1	14.9144	4.04576	34.6909	b56e26c0-f267-47db-829b-080648734166	3	3	0.766922	1.08989	7.11684	7	7	44.9016	12.3186	3.22766	9.6816	10	7
	40d1ebf047804d1ad47dfc84692b3a8e6e91952201613ab496d7db9e0aafdb90	12	15.5871	12.389	1	1	14.76	6.55692	59.7455	527d2b2f-a552-4b5f-b3c3-61ffdb6bc36d	3	3	0.603031	0.736866	9.9421	7	7	97.6004	10.9274	20.314	9.27135	10	7
	40d1ebf047804d1ad47dfc84692b3a8e6e91952201613ab496d7db9e0aafdb90	13	18.0543	9.22329	1	1	15.2788	4.32478	36.6182	e7a56761-8fdd-4ac8-ae5f-1df8b3201d29	3	3	0.774646	0.446798	9.0472	7	7	52.6989	18.4142	4.47097	8.1397	10	7
	40d1ebf047804d1ad47dfc84692b3a8e6e91952201613ab496d7db9e0aafdb90	14	21.1058	12.4835	1	1	15.438	3.48772	48.1818	1a93274c-afc1-4135-bb41-4381044eaa68	3	3	2.67508	0.453416	6.45872	7	7	62.916	3.49066	4.41427	10.1755	10	7
	40d1ebf047804d1ad47dfc84692b3a8e6e91952201613ab496d7db9e0aafdb90	15	29.1795	17.3589	1	1	15.5146	5.85938	42.4	f06ae56f-0f51-4167-8125-c87c204170c5	3	3	1.13368	1.88886	11.7003	7	7	130.941	17.806	8.38344	13.7075	10	7
	40d1ebf047804d1ad47dfc84692b3a8e6e91952201613ab496d7db9e0aafdb90	16	10.9664	9.35286	1	1	13.0421	5.16183	52.0364	f1d5268d-f7a9-43a0-9428-3de67598ffa2	3	3	0.452611	1.31733	5.94309	7	7	36.8354	7.00609	15.438	6.923	10	7
	40d1ebf047804d1ad47dfc84692b3a8e6e91952201613ab496d7db9e0aafdb90	17	18.8772	11.0892	1	1	15.2945	5.02232	44.3273	25f0e53d-07d9-4070-b257-5ce2fb63f80a	3	3	0.355316	1.01277	8.48997	7	7	42.7506	6.07443	7.00362	9.29985	10	7
	40d1ebf047804d1ad47dfc84692b3a8e6e91952201613ab496d7db9e0aafdb90	18	17.9484	9.46721	1	1	14.3212	4.32478	40.4727	946d3d88-3267-43ee-a497-6022dc205075	3	3	0.326268	1.1117	6.03954	7	7	17.7455	3.24462	5.24326	7.95718	10	7
	40d1ebf047804d1ad47dfc84692b3a8e6e91952201613ab496d7db9e0aafdb90	19	29.4591	10.0027	1	1	15.1744	5.16183	36.6182	7b329102-7238-4cd0-85c5-fce91fa17a77	3	3	0.877929	1.19779	7.15077	7	7	54.0432	9.20922	3.92506	9.5287	10	7
	40d1ebf047804d1ad47dfc84692b3a8e6e91952201613ab496d7db9e0aafdb90	20	8.75792	10.2994	1	1	15.2847	3.62723	52.0364	130b2cad-31b6-4ba8-acca-4668ae6ef348	3	3	2.22376	0.644916	5.0117	7	7	55.6565	7.0153	7.49036	7.85013	10	7
	40d1ebf047804d1ad47dfc84692b3a8e6e91952201613ab496d7db9e0aafdb90	21	12.8399	11.555	1	1	15.2058	4.46429	40.4727	75632cd2-5a0d-4de1-ac82-8d7c002d2069	3	3	1.36584	1.14425	7.02854	7	7	40.0619	3.42583	3.8285	11.4992	10	7
	40d1ebf047804d1ad47dfc84692b3a8e6e91952201613ab496d7db9e0aafdb90	22	16.9363	11.0118	1	1	17.5497	5.44085	50.1091	8026a135-a43c-414c-b2d5-7ef3a9bbf25e	3	3	0.339319	2.97894	3.92103	7	7	34.4156	2.6051	7.50897	7.18041	10	7
	40d1ebf047804d1ad47dfc84692b3a8e6e91952201613ab496d7db9e0aafdb90	23	19.9344	12.7392	1	1	15.0201	5.16183	36.6182	93f5987b-ad36-4d74-8afc-9ee0d83f5961	3	3	0.439979	1.41319	7.44485	7	7	55.3876	5.84053	3.31061	9.19134	10	7
	40d1ebf047804d1ad47dfc84692b3a8e6e91952201613ab496d7db9e0aafdb90	24	12.4004	9.34157	1	1	14.6006	5.71987	44.3273	d210f059-b789-4b5e-b7c0-158d137ff468	3	3	0.367307	0.71849	5.71051	7	7	33.0712	2.37929	11.0385	7.73466	10	7
	40d1ebf047804d1ad47dfc84692b3a8e6e91952201613ab496d7db9e0aafdb90	25	22.2604	10.7444	1	1	13.1557	7.25446	106	839a4c86-088b-4dc3-832d-c2012339b5da	3	3	0.334741	3.1186	6.41734	7	7	213.753	3.90372	12.4713	7.50359	10	7
	40d1ebf047804d1ad47dfc84692b3a8e6e91952201613ab496d7db9e0aafdb90	26	0.206581	12.6723	1	1	15.2792	4.18527	44.3273	daebb66f-79aa-4a8b-ad7f-8b7aa9057c99	3	3	1.93949	1.11214	8.15889	7	7	101.365	23.2151	6.97528	10.896	10	7
	40d1ebf047804d1ad47dfc84692b3a8e6e91952201613ab496d7db9e0aafdb90	27	26.7465	11.3666	1	1	15.311	5.02232	46.2545	2b518224-a05f-489c-852f-340b73ed5e8c	3	3	0.457697	1.86921	8.04393	7	7	44.6327	5.72001	7.19835	9.83131	10	7
	40d1ebf047804d1ad47dfc84692b3a8e6e91952201613ab496d7db9e0aafdb90	28	4.75111	10.5418	1	1	15.6534	4.18527	53.9636	21416855-068f-475e-b551-e2259fff5b77	3	3	1.26089	3.09184	7.28827	7	7	53.2366	4.65802	20.1366	9.90688	10	7
	40d1ebf047804d1ad47dfc84692b3a8e6e91952201613ab496d7db9e0aafdb90	29	-3.2585	9.24929	1	1	15.6858	4.60379	40.4727	7ec8a484-c20d-4317-9951-adbd6a61a13d	3	3	1.62782	1.06159	8.32168	7	7	75.8218	21.2504	9.1954	8.8432	10	7
	40d1ebf047804d1ad47dfc84692b3a8e6e91952201613ab496d7db9e0aafdb90	30	12.7407	11.9927	1	1	13.1097	5.71987	46.2545	fc66a725-c6a7-4f34-91a4-dd977706e02b	3	3	0.810297	1.72638	7.47349	7	7	147.611	9.39584	11.1479	8.04424	10	7
	40d1ebf047804d1ad47dfc84692b3a8e6e91952201613ab496d7db9e0aafdb90	31	10.2582	10.5518	1	1	15.2726	4.04576	34.6909	a9b6f4b7-0ce3-43e9-b54b-b4120da870a4	3	3	1.00968	0.962052	7.23011	7	7	43.0195	21.0822	4.42504	8.18889	10	7
	40d1ebf047804d1ad47dfc84692b3a8e6e91952201613ab496d7db9e0aafdb90	32	16.9356	12.6372	1	1	12.6395	4.60379	38.5455	73b368d7-8df3-4e9c-88ef-8a780da17983	3	3	0.418277	1.04217	9.81588	7	7	41.4063	5.89704	5.25155	11.673	10	7
	40d1ebf047804d1ad47dfc84692b3a8e6e91952201613ab496d7db9e0aafdb90	33	2.27634	12.4291	1	1	15.1943	5.58036	42.4	f6bb32be-b1c9-455f-817f-d0033d0d75ef	3	3	0.486561	1.66885	6.91207	7	7	71.5199	16.0744	4.38848	8.10329	10	7
	40d1ebf047804d1ad47dfc84692b3a8e6e91952201613ab496d7db9e0aafdb90	34	17.6309	9.28342	1	1	13.2792	3.76674	38.5455	5891cbab-6cb5-48c4-954c-4204a6cc61da	3	3	1.26954	0.818644	6.93229	7	7	48.6658	33.8417	6.54895	8.30313	10	7
	40d1ebf047804d1ad47dfc84692b3a8e6e91952201613ab496d7db9e0aafdb90	35	14.2739	9.57192	1	1	12.7943	4.04576	36.6182	311bb094-c7d4-4975-a446-3486124cb56a	3	3	1.26816	1.57223	5.35575	7	7	26.0806	2.74312	4.03555	11.4459	10	7
	40d1ebf047804d1ad47dfc84692b3a8e6e91952201613ab496d7db9e0aafdb90	36	16.4887	9.98263	1	1	12.8184	3.48772	38.5455	ef4bc2b9-f458-4a36-8568-fa9960f0f28f	3	3	0.860902	1.39679	6.30099	7	7	11.2926	2.93029	3.42362	11.2289	10	7
	40d1ebf047804d1ad47dfc84692b3a8e6e91952201613ab496d7db9e0aafdb90	37	13.3061	9.1499	1	1	13.206	3.90625	40.4727	de2b0777-c4ad-4aae-8117-89750067a0d4	3	3	0.374162	0.505164	7.041	7	7	15.3257	3.08542	9.6724	6.2233	10	7
	40d1ebf047804d1ad47dfc84692b3a8e6e91952201613ab496d7db9e0aafdb90	38	15.1194	11.9337	1	1	15.3798	3.90625	53.9636	60c4a608-55c2-4647-a5f5-19c27e3d460e	3	3	1.43991	0.817774	5.96389	7	7	58.614	2.9036	21.5022	8.49847	10	7
	40d1ebf047804d1ad47dfc84692b3a8e6e91952201613ab496d7db9e0aafdb90	39	28.9987	14.6598	1	1	15.8915	4.46429	40.4727	fdd31f30-e599-4d3c-b925-3e42132b0151	3	3	0.532288	1.12591	11.806	7	7	77.7039	4.95841	4.01326	15.2517	10	7
	40d1ebf047804d1ad47dfc84692b3a8e6e91952201613ab496d7db9e0aafdb90	40	20.5444	13.955	1	1	15.4665	4.88281	52.0364	b9df625a-c5e5-4242-8e82-8ed1836f9c2d	3	3	0.620136	0.906032	7.47161	7	7	62.1094	3.30488	16.4777	9.52508	10	7
	40d1ebf047804d1ad47dfc84692b3a8e6e91952201613ab496d7db9e0aafdb90	41	2.92231	12.4493	1	1	15.4049	5.16183	48.1818	7549e418-c692-4e98-85d4-786a8fd12415	3	3	0.738785	2.06373	7.72899	7	7	46.2459	2.86334	4.99672	12.6772	10	7
	40d1ebf047804d1ad47dfc84692b3a8e6e91952201613ab496d7db9e0aafdb90	42	1.55088	11.0308	1	1	15.4518	4.18527	34.6909	a2d6e83b-c7e2-44bf-8f1c-50927981b039	3	3	0.412705	0.850316	7.98202	7	7	47.8592	27.082	4.61306	9.09379	10	7
	40d1ebf047804d1ad47dfc84692b3a8e6e91952201613ab496d7db9e0aafdb90	43	6.809	10.4208	1	1	15.4031	4.88281	48.1818	f798e8e2-aab3-49f4-b2dc-43c7f450d10b	3	3	0.477486	0.858235	7.51637	7	7	41.4063	6.5317	6.9373	9.7532	10	7
	40d1ebf047804d1ad47dfc84692b3a8e6e91952201613ab496d7db9e0aafdb90	44	11.548	10.2542	1	1	15.7712	4.7433	36.6182	67401406-f326-41d8-8d34-7056be62fc10	3	3	0.368012	1.87436	7.40475	7	7	32.8024	4.81125	3.82415	10.135	10	7
	40d1ebf047804d1ad47dfc84692b3a8e6e91952201613ab496d7db9e0aafdb90	45	2.12276	9.9752	1	1	15.7072	4.88281	32.7636	680ca5b4-680a-46bd-b39b-839986e800f3	3	3	0.944571	1.10025	5.39684	7	7	72.5954	31.4531	2.77456	9.89748	10	7
	40d1ebf047804d1ad47dfc84692b3a8e6e91952201613ab496d7db9e0aafdb90	46	13.0499	9.87045	1	1	14.0168	6.13839	44.3273	9dee5e12-16ed-4393-ae5a-7b7ea2654601	3	3	0.384172	2.8029	5.48442	7	7	54.8498	4.54725	6.47353	6.93496	10	7
	40d1ebf047804d1ad47dfc84692b3a8e6e91952201613ab496d7db9e0aafdb90	47	7.80767	10.0604	1	1	15.8099	3.90625	34.6909	70e2e610-be86-4d4a-a565-3be7e28c7b80	3	3	0.372088	1.06552	7.45073	7	7	14.2502	5.3532	3.37959	9.87001	10	7
	40d1ebf047804d1ad47dfc84692b3a8e6e91952201613ab496d7db9e0aafdb90	48	20.3184	12.3164	1	1	15.7473	4.32478	40.4727	449fdbdb-2735-4ba2-8f41-e31be2471fc6	3	3	0.47547	0.64252	10.1374	7	7	32.8024	8.29601	9.00458	10.2258	10	7
	40d1ebf047804d1ad47dfc84692b3a8e6e91952201613ab496d7db9e0aafdb90	49	6.60614	13.361	1	1	13.3407	5.44085	42.4	cd083a6c-2384-4e2a-9c68-daa18eb61794	3	3	0.528759	0.979185	10.2589	7	7	57.5386	4.56868	4.60348	12.4692	10	7
	40d1ebf047804d1ad47dfc84692b3a8e6e91952201613ab496d7db9e0aafdb90	50	15.397	9.92037	1	1	16.0715	4.60379	63.6	3cff765c-34c4-465e-b9d7-8221d5142c67	3	3	1.14416	0.427495	8.03133	7	7	102.171	7.29381	27.6932	7.89419	10	7
	40d1ebf047804d1ad47dfc84692b3a8e6e91952201613ab496d7db9e0aafdb90	51	15.3011	10.5677	1	1	15.8842	3.48772	36.6182	72a9ee17-25be-418a-948a-5998f049a580	3	3	1.3053	0.718563	4.67217	7	7	15.5946	2.334	3.37424	10.8273	10	7
	40d1ebf047804d1ad47dfc84692b3a8e6e91952201613ab496d7db9e0aafdb90	52	12.4561	11.3682	1	1	14.5636	3.48772	34.6909	724e100b-6360-4231-a086-b4a654ffe89b	3	3	1.58261	1.85426	5.0953	7	7	28.5004	4.18152	3.37713	10.25	10	7
	40d1ebf047804d1ad47dfc84692b3a8e6e91952201613ab496d7db9e0aafdb90	53	29.8294	9.51172	1	1	16.3746	3.76674	42.4	65c6ce5d-2819-4087-84be-0377ef47dfc7	3	3	0.356708	0.764213	9.08805	7	7	14.7879	4.49058	10.1992	8.78367	10	7
	40d1ebf047804d1ad47dfc84692b3a8e6e91952201613ab496d7db9e0aafdb90	54	11.83	11.1778	1	1	16.4675	5.99888	36.6182	0d3f4cd8-502c-448c-9b37-f7ab49af6383	3	3	0.947695	2.53543	5.94166	7	7	46.2459	5.40681	3.31146	9.84131	10	7
	40d1ebf047804d1ad47dfc84692b3a8e6e91952201613ab496d7db9e0aafdb90	55	11.0511	9.12172	1	1	13.4979	4.32478	40.4727	483f8222-5ee2-4608-8dc7-522405593bac	3	3	1.26559	1.40867	5.23962	7	7	17.7455	6.27522	10.9263	5.42982	10	7
	40d1ebf047804d1ad47dfc84692b3a8e6e91952201613ab496d7db9e0aafdb90	56	13.7274	10.0917	1	1	16.9631	4.18527	36.6182	322ffbcf-8b89-4fbf-8d17-46046f59c455	3	3	0.324692	1.49131	5.31127	7	7	12.637	2.46983	3.54588	10.5509	10	7
	40d1ebf047804d1ad47dfc84692b3a8e6e91952201613ab496d7db9e0aafdb90	57	11.887	11.1015	1	1	17.0669	3.76674	52.0364	a726489c-0e4e-4e4f-aa08-f379fead2a1e	3	3	1.21009	0.869263	7.20878	7	7	58.0763	5.66257	7.04484	9.97304	10	7
	40d1ebf047804d1ad47dfc84692b3a8e6e91952201613ab496d7db9e0aafdb90	58	10.2224	11.4489	1	1	17.1128	5.16183	34.6909	8fd5e44e-142f-4e8e-8397-99ba68d6e128	3	3	0.373215	2.04749	7.8925	7	7	32.8024	7.02089	3.62573	9.39121	10	7
	40d1ebf047804d1ad47dfc84692b3a8e6e91952201613ab496d7db9e0aafdb90	59	8.24704	11.3114	1	1	16.8764	3.48772	34.6909	27375b3d-86da-453d-a487-6a7e00a12b0a	3	3	2.26981	0.751205	5.28543	7	7	38.9864	9.73054	3.12681	10.0744	10	7
	40d1ebf047804d1ad47dfc84692b3a8e6e91952201613ab496d7db9e0aafdb90	60	33.1921	10.3553	1	1	16.9497	5.30134	36.6182	9a20878c-56d9-40e5-bc32-2e183789d3c6	3	3	0.683448	0.782643	6.86593	7	7	61.3028	4.23401	3.23938	13.1493	10	7
	40d1ebf047804d1ad47dfc84692b3a8e6e91952201613ab496d7db9e0aafdb90	61	12.2731	11.0892	1	1	16.79	5.02232	36.6182	f6b12771-2eaa-4476-828c-46762e00f483	3	3	0.37319	0.972976	8.69486	7	7	30.9203	9.13606	4.85823	8.82849	10	7
	40d1ebf047804d1ad47dfc84692b3a8e6e91952201613ab496d7db9e0aafdb90	62	47.1366	12.9879	1	1	19.0541	5.30134	82.8727	7855fc6c-53a3-4ab4-a6ae-80a72d85f3f1	3	3	0.82279	2.06091	8.35247	7	7	171.002	5.66783	45.2499	9.60951	10	7
	40d1ebf047804d1ad47dfc84692b3a8e6e91952201613ab496d7db9e0aafdb90	63	19.5445	10.3694	1	1	17.5242	5.02232	52.0364	046e858a-55ce-49b2-a78f-beab8f30d1d8	3	3	0.336138	1.01699	7.17201	7	7	33.8778	8.11101	20.7236	7.71535	10	7
	40d1ebf047804d1ad47dfc84692b3a8e6e91952201613ab496d7db9e0aafdb90	64	13.2309	17.0045	1	1	17.6909	5.16183	57.8182	61091046-eeeb-411f-82cf-ca7749385b54	3	3	0.614376	1.02534	14.8107	7	7	157.021	9.96769	7.3182	16.7533	10	7
	40d1ebf047804d1ad47dfc84692b3a8e6e91952201613ab496d7db9e0aafdb90	65	7.04228	8.54167	1	1	15.3762	5.16183	36.6182	ade72224-4d78-46a0-9737-d51e2828fb83	3	3	0.894014	1.91143	6.98358	7	7	49.4724	11.0072	3.80766	9.67235	10	7
	40d1ebf047804d1ad47dfc84692b3a8e6e91952201613ab496d7db9e0aafdb90	66	18.1117	12.2607	1	1	15.0039	4.46429	55.8909	cac93b58-cd58-4491-a3a1-f66bc95cdbcf	3	3	1.24387	0.770432	6.80988	7	7	94.374	43.9474	22.6773	6.97155	10	7
	40d1ebf047804d1ad47dfc84692b3a8e6e91952201613ab496d7db9e0aafdb90	67	14.8135	12.2097	1	1	22.5269	3.76674	38.5455	f66a94e6-f420-419b-98ff-0c40a97cb9c2	3	3	0.275664	0.885889	7.95479	7	7	14.2502	2.74516	4.27599	12.045	10	7
	40d1ebf047804d1ad47dfc84692b3a8e6e91952201613ab496d7db9e0aafdb90	68	17.7413	16.7352	1	1	19.9503	5.16183	44.3273	61addcfd-a28d-422f-a025-ecce7fdcb82c	3	3	1.37128	0.850443	9.76367	7	7	369.43	90.6339	5.06745	10.9926	10	7
	40d1ebf047804d1ad47dfc84692b3a8e6e91952201613ab496d7db9e0aafdb90	69	3.31618	10.3325	1	1	16.6063	3.62723	36.6182	e166d2b6-fd51-4ed5-9c10-aa6c51d39111	3	3	1.17355	0.497296	6.60889	7	7	19.8965	3.32557	3.83996	9.63059	10	7
	40d1ebf047804d1ad47dfc84692b3a8e6e91952201613ab496d7db9e0aafdb90	70	9.87291	16.4251	1	1	20.377	7.11496	148.4	7ea3d7e8-ed9e-437a-ac6b-798a8e65391a	3	3	0.576375	1.61569	10.9229	7	7	554.682	84.1109	108.289	10.286	10	7
	40d1ebf047804d1ad47dfc84692b3a8e6e91952201613ab496d7db9e0aafdb90	71	16.7664	11.703	1	1	20.0966	4.18527	42.4	9cbd40df-2995-4efb-8753-f6dfaefb15b7	3	3	0.385068	0.486435	8.41922	7	7	20.1654	5.10929	6.38762	7.59596	10	7
	40d1ebf047804d1ad47dfc84692b3a8e6e91952201613ab496d7db9e0aafdb90	72	2.98483	11.4421	1	1	15.399	6.13839	42.4	1bdfcbd6-4f91-4e08-98a5-f8a110507c92	3	3	0.771708	0.784785	8.35806	7	7	192.243	38.3214	9.99542	8.66906	10	7
	40d1ebf047804d1ad47dfc84692b3a8e6e91952201613ab496d7db9e0aafdb90	73	20.4549	19.2054	1	1	15.4389	6.41741	46.2545	30feabba-ac70-4ce5-8376-3b3e10951beb	3	3	0.554348	0.691161	12.7655	7	7	382.605	110.133	13.6635	11.9859	10	7
	40d1ebf047804d1ad47dfc84692b3a8e6e91952201613ab496d7db9e0aafdb90	74	9.75551	10.6917	1	1	19.4373	5.44085	82.8727	30757714-2128-4b33-9e5d-320ea1b49b05	3	3	1.97064	1.28457	6.47335	7	7	98.9448	4.08719	45.4139	7.86199	10	7
	40d1ebf047804d1ad47dfc84692b3a8e6e91952201613ab496d7db9e0aafdb90	75	15.742	17.1446	1	1	19.3363	5.71987	53.9636	6ae442a8-ab98-4be4-8974-ac114896823a	3	3	0.963612	1.87386	12.733	7	7	145.191	15.198	14.3436	13.8705	10	7
	40d1ebf047804d1ad47dfc84692b3a8e6e91952201613ab496d7db9e0aafdb90	76	21.6118	10.9438	1	1	19.7314	3.62723	36.6182	c24b8cba-2639-4bce-93f6-0277b4aabede	3	3	0.525011	0.364706	9.45372	7	7	15.0568	5.58855	3.79077	10.2993	10	7
	40d1ebf047804d1ad47dfc84692b3a8e6e91952201613ab496d7db9e0aafdb90	77	13.025	9.99849	1	1	19.396	3.90625	40.4727	234a09ee-22ed-4ade-b7e2-e4b8870aff97	3	3	2.465	0.60219	5.99716	7	7	44.6327	15.5447	10.4068	6.51195	10	7
	c58de1dbf3e95ec70e6c02d9cea3b234bd7637a4f41010610d4fabf1ec944cf2	1	3.72911	10.3591	1	1	21.3803	3.67381	33.6	8667fe45-0e35-4640-b249-79a6831e729d	3	3	0.310611	0.541384	9.8441	7	7	10.3586	2.52472	2.94919	11.0894	10	7
	c58de1dbf3e95ec70e6c02d9cea3b234bd7637a4f41010610d4fabf1ec944cf2	2	35.3524	15.7654	1	1	19.3478	4.38031	45.8182	29fa9c40-2f5d-4716-bd17-610a6a92bd1a	3	3	0.81053	0.733942	11.9046	7	7	110.492	4.86015	14.0475	13.2275	10	7
	c58de1dbf3e95ec70e6c02d9cea3b234bd7637a4f41010610d4fabf1ec944cf2	3	11.4924	10.1524	1	1	17.1756	3.39121	36.6545	018680aa-8c03-409b-b113-20ba915c9369	3	3	0.284749	0.31297	9.65214	7	7	9.92698	5.45572	7.76653	6.28561	10	7
	10f1647e5cbcf44c086709368b675ec946404680764b6183db01de247369acd4	1	13.8238	9.98867	1	1	15.8781	4.32478	35.1273	29afbf5f-c7c7-4e6e-bab1-f5d7bd0fb495	3	3	0.623259	0.494461	9.00198	7	7	29.6165	13.3776	4.29948	9.61414	10	7
	10f1647e5cbcf44c086709368b675ec946404680764b6183db01de247369acd4	2	7.50139	9.37236	1	1	17.2322	3.62723	42.7636	d706625c-e743-4f00-a527-174f710a9073	3	3	0.571553	0.546746	6.415	7	7	17.6847	7.16536	5.50119	6.37443	10	7
	10f1647e5cbcf44c086709368b675ec946404680764b6183db01de247369acd4	3	12.5105	13.1589	1	1	17.1878	3.62723	42.7636	3c82e2c3-6883-497e-88b9-a5388f792930	3	3	1.10198	0.52035	12.7222	7	7	72.8693	5.31083	10.8914	12.7705	10	7
	10f1647e5cbcf44c086709368b675ec946404680764b6183db01de247369acd4	4	-2.98616	9.08602	1	1	16.0364	4.04576	51.9273	d97f2173-021f-4ccb-a291-58bbaee5ce79	3	3	0.868137	2.10495	8.98431	7	7	52.6278	3.7251	12.8136	10.2268	10	7
	10f1647e5cbcf44c086709368b675ec946404680764b6183db01de247369acd4	5	5.35091	10.3052	1	1	16.1014	3.48772	35.1273	c1e25b44-1f81-44f3-a68a-3d1993b7c506	3	3	1.9651	0.520999	7.8736	7	7	24.5028	7.04659	3.14084	9.02728	10	7
	10f1647e5cbcf44c086709368b675ec946404680764b6183db01de247369acd4	6	2.40281	9.29594	1	1	16.1058	3.90625	39.7091	84b8857c-fae0-465b-8448-fa58d7845853	3	3	0.883435	0.828744	6.93872	7	7	24.2898	6.28302	9.20453	7.63284	10	7
	10f1647e5cbcf44c086709368b675ec946404680764b6183db01de247369acd4	7	11.041	9.47439	1	1	16.6582	5.58036	53.4545	3b891631-255f-47ed-bc6a-828b0d89f5e0	3	3	0.355636	2.37778	6.45268	7	7	56.0369	2.55629	7.50149	7.99243	10	7
	10f1647e5cbcf44c086709368b675ec946404680764b6183db01de247369acd4	8	12.2113	9.21471	1	1	17.1872	4.46429	38.1818	1d5759fc-4530-48a4-9d5c-78c83e97f523	3	3	1.82829	1.64131	5.23849	7	7	23.4375	2.24698	5.93868	9.26814	10	7
	10f1647e5cbcf44c086709368b675ec946404680764b6183db01de247369acd4	9	13.8511	12.1802	1	1	21.2592	5.02232	39.7091	f0d9b9d0-5876-4c3a-a613-da05e00fb215	3	3	0.329929	0.71922	7.0461	7	7	16.4063	2.10044	3.63706	10.8807	10	7
	10f1647e5cbcf44c086709368b675ec946404680764b6183db01de247369acd4	10	2.78193	9.19541	1	1	18.1211	3.48772	38.1818	22a9f7da-81e9-4f03-b7c0-e4e96e480dc0	3	3	0.340192	0.32806	9.0811	7	7	10.2273	2.52969	8.94032	7.98277	10	7
	10f1647e5cbcf44c086709368b675ec946404680764b6183db01de247369acd4	11	12.874	10.7798	1	1	18.8048	3.62723	36.6545	97dd7dd4-4b2f-4346-8b88-9eee6d52d07d	3	3	0.29426	0.593312	7.00834	7	7	9.58807	2.14587	5.20233	8.86302	10	7
	10f1647e5cbcf44c086709368b675ec946404680764b6183db01de247369acd4	12	10.7753	10.1437	1	1	18.6097	3.62723	38.1818	87c84c6d-35d6-46a6-8aa9-9612b41597ee	3	3	0.505451	0.762244	8.31712	7	7	15.767	7.21568	6.8046	7.30322	10	7
	10f1647e5cbcf44c086709368b675ec946404680764b6183db01de247369acd4	13	14.2993	11.0603	1	1	20.5389	3.76674	35.1273	a07b71ad-52ff-4ada-a49d-2afa7b8cc5ee	3	3	0.63394	0.822425	7.59972	7	7	14.2756	2.83639	3.65051	12.2516	10	7
	10f1647e5cbcf44c086709368b675ec946404680764b6183db01de247369acd4	14	14.6865	15.6215	1	1	18.2698	5.30134	36.6545	b385dc57-676f-4edd-899b-9dc85f16196f	3	3	0.54911	0.599443	15.4954	7	7	77.3438	10.3123	5.2145	15.4734	10	7
	10f1647e5cbcf44c086709368b675ec946404680764b6183db01de247369acd4	15	25.7029	18.6005	1	1	19.3057	4.46429	39.7091	622b221b-d529-4b6c-bb41-99100b061b5c	3	3	0.446947	0.535942	17.7772	7	7	40.9091	4.46142	8.55877	16.4655	10	7
	10f1647e5cbcf44c086709368b675ec946404680764b6183db01de247369acd4	16	7.37617	16.2354	1	1	19.0316	4.46429	36.6545	9840999c-87fe-4080-82d5-811c2c802cd6	3	3	0.551917	0.680837	15.7816	7	7	46.4489	7.47348	6.4518	14.5531	10	7
	10f1647e5cbcf44c086709368b675ec946404680764b6183db01de247369acd4	17	10.8773	12.4616	1	1	19.5369	3.48772	42.7636	dd9ea799-a6b4-4d2c-b394-05ce6625d757	3	3	1.52592	0.518377	8.82003	7	7	23.0114	3.22049	4.66771	11.1479	10	7
	10f1647e5cbcf44c086709368b675ec946404680764b6183db01de247369acd4	18	16.7206	14.2863	1	1	19.6703	4.18527	41.2364	d3d58a84-f1e4-4f1c-982f-260e5d6aa303	3	3	1.12269	1.01152	9.96622	7	7	67.5426	13.3931	10.3002	10.7718	10	7
	10f1647e5cbcf44c086709368b675ec946404680764b6183db01de247369acd4	19	29.0438	21.1132	1	1	19.7226	5.71987	44.2909	a525665f-1285-4b5f-87ea-bd99d3e9a3ff	3	3	0.525557	1.33224	15.6854	7	7	118.679	5.83699	5.99362	17.8878	10	7
	10f1647e5cbcf44c086709368b675ec946404680764b6183db01de247369acd4	20	20.7403	13.5342	1	1	20.0998	5.16183	44.2909	4b1e8a61-0497-457a-9250-03836af63687	3	3	0.858742	0.606532	14.0975	7	7	79.4744	6.12802	5.68386	15.0362	10	7
	10f1647e5cbcf44c086709368b675ec946404680764b6183db01de247369acd4	21	18.4289	13.012	1	1	24.5521	6.13839	35.1273	3dbab2ca-aa30-445b-891f-2014f3758801	3	3	0.370491	2.40831	9.98873	7	7	64.9858	4.5079	4.66475	12.0585	10	7
	10f1647e5cbcf44c086709368b675ec946404680764b6183db01de247369acd4	22	35.0689	12.3053	1	1	20.8227	3.48772	33.6	c670f2d5-e511-4654-9a05-ea1479aca781	3	3	0.487971	0.397576	9.58494	7	7	8.94886	2.56642	2.935	15.1976	10	7
	10f1647e5cbcf44c086709368b675ec946404680764b6183db01de247369acd4	23	20.3176	10.7659	1	1	19.575	4.18527	36.6545	7694b024-d376-49c9-804b-40ecd94dc3d0	3	3	0.513665	0.812154	8.57896	7	7	19.1761	3.05128	7.60007	9.65226	10	7
	10f1647e5cbcf44c086709368b675ec946404680764b6183db01de247369acd4	24	0.888819	11.5327	1	1	20.4054	5.44085	47.3455	ced19235-6cba-46b9-9bba-0bb68528bd89	3	3	0.378349	0.890217	8.95392	7	7	49.858	4.42965	6.27855	8.48454	10	7
	10f1647e5cbcf44c086709368b675ec946404680764b6183db01de247369acd4	25	16.4244	11.2027	1	1	21.4355	3.48772	35.1273	d58ee977-a01c-47f3-9b3f-390ea86fbd7c	3	3	0.359559	0.390819	11.9279	7	7	9.375	4.8245	3.64391	11.0653	10	7
	10f1647e5cbcf44c086709368b675ec946404680764b6183db01de247369acd4	26	12.8416	10.4902	1	1	20.6401	4.46429	33.6	f440f45f-e9dd-4eed-a55b-1fa4d4dd2499	3	3	0.408608	0.487633	9.4204	7	7	49.858	25.2539	4.20022	8.61043	10	7
	10f1647e5cbcf44c086709368b675ec946404680764b6183db01de247369acd4	27	1.89439	10.2076	1	1	22.2522	3.76674	44.2909	fca7a180-3c28-4ef2-b2dc-f8f3eaacc5fd	3	3	0.649039	0.724787	10.648	7	7	35.3693	12.4095	6.57678	10.7224	10	7
	10f1647e5cbcf44c086709368b675ec946404680764b6183db01de247369acd4	28	10.3167	12.166	1	1	21.6741	4.88281	56.5091	a59c59eb-a648-488c-bb93-6a7419d9aa99	3	3	1.03046	0.907744	10.3614	7	7	94.8153	10.8217	5.81901	12.4371	10	7
	10f1647e5cbcf44c086709368b675ec946404680764b6183db01de247369acd4	29	17.2906	12.3849	1	1	22.1163	4.88281	56.5091	98ee0f03-489d-4bdc-a79f-8e5a85ba3e67	3	3	0.454375	1.38111	8.2903	7	7	46.6619	2.94239	16.7918	8.63768	10	7
	10f1647e5cbcf44c086709368b675ec946404680764b6183db01de247369acd4	30	18.1275	13.1423	1	1	22.7217	5.30134	36.6545	b5c4fe82-4aac-4ddc-8da3-332495ecfe1c	3	3	0.318832	0.565918	10.8358	7	7	25.142	11.0766	7.65513	9.29811	10	7
	10f1647e5cbcf44c086709368b675ec946404680764b6183db01de247369acd4	31	-2.27202	10.4061	1	1	20.0222	4.18527	35.1273	fda5a3c4-7ec7-4894-9907-ee96e98929ec	3	3	0.379143	1.19328	8.92351	7	7	14.7017	2.69548	3.52061	11.5942	10	7
	10f1647e5cbcf44c086709368b675ec946404680764b6183db01de247369acd4	32	11.6059	11.0451	1	1	20.1664	3.62723	33.6	30ad552a-f3a1-4a6c-9a96-79f8e6adc927	3	3	0.354805	0.622162	8.62152	7	7	8.52273	1.9919	2.9557	14.6206	10	7
	10f1647e5cbcf44c086709368b675ec946404680764b6183db01de247369acd4	33	12.1343	9.1952	1	1	20.9204	5.71987	35.1273	cc3d0894-2392-4dfb-8d62-d7243a846bf2	3	3	0.382043	2.98855	5.828	7	7	74.7869	42.5979	2.63239	5.82538	10	7
	10f1647e5cbcf44c086709368b675ec946404680764b6183db01de247369acd4	34	14.6455	16.5465	1	1	22.224	4.60379	39.7091	d3ec3e9b-2865-4038-baf2-5788c4cb0eb9	3	3	0.465488	1.18683	13.9901	7	7	67.9688	4.68876	7.81201	16.4164	10	7
	daf6bf1de591b05d3c9c3593553ee709a90e68f9ccaff872284b0f82d3e1a518	1	-5.88363	6.38361	1	1	9.18457	3.76674	35.1273	801a7d88-1d8f-4168-97ec-a649c45e92fa	3	3	0.356209	0.485948	6.44003	7	7	9.80114	5.64346	5.62418	4.85696	10	7
	daf6bf1de591b05d3c9c3593553ee709a90e68f9ccaff872284b0f82d3e1a518	2	15.9329	7.8855	1	1	8.87852	3.62723	35.1273	77919c38-f358-4f1f-a687-71d4a1be3c6f	3	3	0.281692	0.456069	6.50007	7	7	8.7358	2.50333	5.74413	6.28062	10	7
	daf6bf1de591b05d3c9c3593553ee709a90e68f9ccaff872284b0f82d3e1a518	3	10.1445	8.8167	1	1	8.67925	4.60379	35.1273	c4b8e253-de4d-4970-9154-d36baf9f758f	3	3	0.570208	1.09414	8.66755	7	7	36.2216	9.78514	6.00387	7.77253	10	7
	daf6bf1de591b05d3c9c3593553ee709a90e68f9ccaff872284b0f82d3e1a518	4	6.81339	6.72767	1	1	9.88133	3.76674	38.1818	484ba113-a1df-44a3-a7ee-1ad9537c7d06	3	3	0.315817	0.664206	5.00009	7	7	11.2926	5.31261	13.7169	4.32655	10	7
	daf6bf1de591b05d3c9c3593553ee709a90e68f9ccaff872284b0f82d3e1a518	5	20.4812	7.99842	1	1	9.57375	4.04576	35.1273	dbe215f9-27fc-4d68-836f-5f3f6622f452	3	3	0.447902	0.425605	6.31624	7	7	11.0795	2.40835	4.13251	8.17892	10	7
	daf6bf1de591b05d3c9c3593553ee709a90e68f9ccaff872284b0f82d3e1a518	6	1.92432	8.52119	1	1	10.9687	3.34821	35.1273	5762eaf8-f28b-4f21-99ca-4398912f12d3	3	3	0.37937	0.392046	7.1217	7	7	8.7358	3.69872	4.52442	6.86106	10	7
	daf6bf1de591b05d3c9c3593553ee709a90e68f9ccaff872284b0f82d3e1a518	7	-0.405072	9.41946	1	1	10.3957	3.76674	33.6	6ebdfffc-15fd-417a-a6de-7497463e0d99	3	3	0.30693	0.608439	6.99946	7	7	10.4403	4.57771	3.58709	7.34856	10	7
	daf6bf1de591b05d3c9c3593553ee709a90e68f9ccaff872284b0f82d3e1a518	8	10.5983	8.93775	1	1	10.7298	3.90625	45.8182	ffb23fb3-a9bf-401c-814c-0bcd9dacdfe1	3	3	0.984715	0.832364	6.74732	7	7	34.7301	2.71886	6.57266	9.82759	10	7
	daf6bf1de591b05d3c9c3593553ee709a90e68f9ccaff872284b0f82d3e1a518	9	15.4801	6.70229	1	1	9.79701	4.18527	35.1273	1d7f1836-e1d2-4a36-960b-855a0fa6b63f	3	3	1.00657	1.23595	5.86441	7	7	41.3352	15.1297	4.19001	6.72738	10	7
	daf6bf1de591b05d3c9c3593553ee709a90e68f9ccaff872284b0f82d3e1a518	10	2.7944	7.43333	1	1	11.43	3.62723	39.7091	1817e9db-1c32-4f75-9805-18528de1a637	3	3	0.274817	0.369991	8.80108	7	7	10.8665	3.81824	5.17216	7.31382	10	7
	daf6bf1de591b05d3c9c3593553ee709a90e68f9ccaff872284b0f82d3e1a518	11	7.77708	6.65633	1	1	11.4684	3.76674	38.1818	fc3d4882-eae2-4290-ad55-a4d80c1d64a0	3	3	0.342356	0.982311	6.38827	7	7	12.571	2.66954	5.23372	6.43097	10	7
	aa964fac2246e7cb2d3c312d80375b4f7224e836ec6ada1580ccba470f237f9c	1	-1.35835	9.57446	1	1	15.8614	3.36097	38.1818	da59ef19-9a68-4dab-bc62-da024d662f0f	3	3	0.240684	0.825522	5.35063	7	7	9.19683	5.32381	9.72057	5.45707	10	7
	aa964fac2246e7cb2d3c312d80375b4f7224e836ec6ada1580ccba470f237f9c	2	6.10954	8.56377	1	1	13.6938	3.50101	33.6	e55eeb95-39dd-4b1f-a855-e7330f5461af	3	3	0.280065	0.765407	7.22739	7	7	9.41071	5.59235	3.83597	6.72463	10	7
	aa964fac2246e7cb2d3c312d80375b4f7224e836ec6ada1580ccba470f237f9c	3	-0.755056	9.27531	1	1	14.2254	3.64105	35.1273	5bf69bbf-7f98-48ba-a352-9385ef0edcee	3	3	0.296206	0.327308	7.57262	7	7	9.83847	2.79094	3.39479	7.76263	10	7
	aa964fac2246e7cb2d3c312d80375b4f7224e836ec6ada1580ccba470f237f9c	4	11.0189	9.06151	1	1	16.318	3.50101	35.1273	df687fa4-b84b-49ec-aa34-f189eec3daf7	3	3	0.331479	0.803096	7.5183	7	7	19.6769	11.648	3.01796	9.80805	10	7
	aa964fac2246e7cb2d3c312d80375b4f7224e836ec6ada1580ccba470f237f9c	5	8.43071	11.4097	1	1	16.3581	4.76137	35.1273	33ebb72e-4750-4c30-8b32-d2dab979ccda	3	3	1.17338	1.8042	6.14122	7	7	19.6769	2.01548	3.31053	13.5507	10	7
	aa964fac2246e7cb2d3c312d80375b4f7224e836ec6ada1580ccba470f237f9c	6	24.257	13.2255	1	1	18.3525	3.36097	41.2364	0318873b-4c9b-4e3f-b772-a02e33b730ae	3	3	0.300689	0.303053	10.862	7	7	10.0523	1.92226	3.62952	13.8252	10	7

## Sheet: stage
Database key:	experiment_id	end	max	mean	min	name	percentile001	percentile999	spark_analysis	stage_id	start
Parameter:		End of the experiment stage [ms]	Maximum	Mean	Minimum	Name of the stage	Percentile 0.1%	Percentile 99.9%			Start of the experiment stage [ms]
Unit:			AU	AU	AU		AU	AU
	98c6e6bd34558065e0a0fc4278982da590f980effb989879bc2ba0ff61322b60	3477.41	44.7598	24.7832	17.2129	pacing	17.4037	44.687	0	63c9cd84-8b32-47a4-9041-e0d70c35c372	0
	98c6e6bd34558065e0a0fc4278982da590f980effb989879bc2ba0ff61322b60	8749.41	19.3945	17.9672	16.8066	start	16.8335	19.1421	0	4e263e55-37a2-40b7-b965-2f675f39b6ae	7029.53
	98c6e6bd34558065e0a0fc4278982da590f980effb989879bc2ba0ff61322b60	83175.9	22.7207	18.7234	16.543	Spark analysis	17.0071	21.5265	1	dfe4f86c-7a7f-4ecc-837b-909a7b102cd8	7104.85
	98c6e6bd34558065e0a0fc4278982da590f980effb989879bc2ba0ff61322b60	83159.9	22.7207	20.7803	19.6328	end	19.7267	21.8313	0	558db6d6-f50b-4427-a4be-f057e96659ed	81364.7
	00b07acbfd24affb0b70d35a9bd527bdc7eaf7e312c57212b3edd693cbb49533	5585.45	89.0605	43.9663	27.0742	pacing	27.6823	87.2002	0	17fde644-1a2f-4284-a1d6-3969823dfedb	0
	00b07acbfd24affb0b70d35a9bd527bdc7eaf7e312c57212b3edd693cbb49533	91634.8	34.3848	29.1684	25.2988	Spark analysis	25.9607	33.3695	1	3dd6a03d-1011-4873-8561-08d80b04d0de	7708.02
	00b07acbfd24affb0b70d35a9bd527bdc7eaf7e312c57212b3edd693cbb49533	9615.62	28.7051	27.1354	25.3555	start	25.6316	28.6311	0	6f8ae4d6-153b-434b-bb41-969e93add697	7745.69
	00b07acbfd24affb0b70d35a9bd527bdc7eaf7e312c57212b3edd693cbb49533	91634.8	34.3848	32.2471	30.6914	end	30.6996	33.9697	0	eaa2fd51-e61c-40d3-88ab-b1fb4736e30b	90081.6
	63c87e36167be5c7f7b2921d92ddfb2421b7f356bfe3fb631a632a363e4b997b	6828.89	42.9453	25.3181	19.8145	pacing	19.9612	41.7716	0	b097ac26-9de5-4eaf-95ab-9606a91000ac	0
	63c87e36167be5c7f7b2921d92ddfb2421b7f356bfe3fb631a632a363e4b997b	91634.8	26.8047	22.7379	19.4023	Spark analysis	19.9241	26.0858	1	767f3e56-bf62-4677-9306-a265d21cb7e0	9063.02
	63c87e36167be5c7f7b2921d92ddfb2421b7f356bfe3fb631a632a363e4b997b	11234.8	22.1816	20.8171	19.459	start	19.5205	22.0969	0	0b33015d-0d78-41e6-9f3b-729212382d09	9100.67
	63c87e36167be5c7f7b2921d92ddfb2421b7f356bfe3fb631a632a363e4b997b	91634.8	26.8047	25.126	23.8789	end	23.9129	26.6332	0	20a7bbf9-aab5-4798-94b4-0103e4804d4e	89912.9
	a12b5f06b3dbd88481a092e2377edbc74b33db4ff0654faa7e8d753783e0724a	4042.27	64.9023	37.2973	26.3867	pacing	27.3895	64.1523	0	b2e8a9c0-27f7-4d28-bba0-36293e2236b8	0
	a12b5f06b3dbd88481a092e2377edbc74b33db4ff0654faa7e8d753783e0724a	8222.21	26.6445	25.5375	24.3027	start	24.4272	26.6231	0	76b57e5a-e9c6-4094-842d-ecb045abb4fd	6314.05
	a12b5f06b3dbd88481a092e2377edbc74b33db4ff0654faa7e8d753783e0724a	75041.9	30.5254	26.4599	23.8359	Spark analysis	24.3223	29.512	1	549196ce-765c-4a8b-b96c-cf07e432342e	6351.7
	a12b5f06b3dbd88481a092e2377edbc74b33db4ff0654faa7e8d753783e0724a	75101.3	30.5254	28.7067	27.3516	end	27.4753	30.1788	0	c36f7917-8eba-4ae7-89fb-e627ea31f9b1	72967.1
	85bd3320f2d594e8139757a68f3855a65f159487e59fbbbcb4a3f7c15981f940	3664.53	76.0332	46.9804	36.7754	pacing	37.0464	75.7556	0	a3ea38c8-b383-4aea-b1d5-285fd0674124	0
	85bd3320f2d594e8139757a68f3855a65f159487e59fbbbcb4a3f7c15981f940	6263.42	39.7773	38.1448	36.375	start	36.5271	39.7615	0	a1af9baa-46c8-45af-aead-3e9dea8ad597	4581.82
	85bd3320f2d594e8139757a68f3855a65f159487e59fbbbcb4a3f7c15981f940	56056.2	52.2051	43.7221	36.375	Spark analysis	37.043	51.1451	1	3457e7f0-0c2e-415f-9810-7bec3892872c	4581.82
	85bd3320f2d594e8139757a68f3855a65f159487e59fbbbcb4a3f7c15981f940	56019	52.2051	49.7609	47.7129	end	47.9063	51.6501	0	31ee98be-aecd-4563-8732-898e1216195f	54149.1
	51bd81c953ced74bafb98b79e1cd4f0d3948d391d3c19b315631a54634e61867	4155.24	43.2715	27.1327	22.0977	pacing	22.2604	42.462	0	15336011-3551-4e2b-bd2f-6c6a5bba6faf	0
	51bd81c953ced74bafb98b79e1cd4f0d3948d391d3c19b315631a54634e61867	6753.58	24.1211	23.0126	21.9727	start	22.0176	24.0325	0	4ec72d46-4347-416c-8f41-59c002cae5a6	5033.7
	51bd81c953ced74bafb98b79e1cd4f0d3948d391d3c19b315631a54634e61867	55992.3	34.877	24.0701	21.8301	Spark analysis	22.2253	33.8587	1	f3da114c-c94e-47f9-88b0-77228125fb0f	5033.7
	51bd81c953ced74bafb98b79e1cd4f0d3948d391d3c19b315631a54634e61867	55901.6	25.9082	24.835	23.6113	end	23.7188	25.8711	0	c2d5aa24-0c1d-4db8-a9cd-e7c0beb66a8e	54370
	527b05eb2b89550bc2003d94ff36265d7aae04b979c8a8cf6f8797618ba09851	3741.01	43.5391	28.7966	24.5645	pacing	24.5983	42.9007	0	62c879ab-8778-4f11-a53d-d894c869f096	0
	527b05eb2b89550bc2003d94ff36265d7aae04b979c8a8cf6f8797618ba09851	6640.61	26.8008	25.6626	24.4648	start	24.511	26.7706	0	e82214a3-52a9-4d13-9781-e39339c03c2a	4581.82
	527b05eb2b89550bc2003d94ff36265d7aae04b979c8a8cf6f8797618ba09851	82799.3	32.377	28.1346	24.4648	Spark analysis	24.8887	31.7754	1	59d395c0-3a9e-400c-b5d5-2e1a9a6a2441	4581.82
	527b05eb2b89550bc2003d94ff36265d7aae04b979c8a8cf6f8797618ba09851	82858.6	32.377	30.8507	29.4395	end	29.4858	32.249	0	92ccaf1f-50fb-4244-9c63-36633aad0ebf	80950.5
	3495f861bf481a1a71ef57d11203fbb4645f7c74366e193a1ae04a86e0ef29c7	4343.52	78.3242	46.0002	31.3516	pacing	31.5998	77.2283	0	b1b62381-d4bf-4c99-813f-bb3aa51eda70	0
	3495f861bf481a1a71ef57d11203fbb4645f7c74366e193a1ae04a86e0ef29c7	91634.8	40.3125	32.8726	27.3457	Spark analysis	27.8431	39.5319	1	700e9d45-aeb9-4a8f-a4ca-693419823afa	6615.3
	3495f861bf481a1a71ef57d11203fbb4645f7c74366e193a1ae04a86e0ef29c7	8787.07	30.2012	28.7829	27.3887	start	27.5403	30.1044	0	b4485fd4-a1c6-45cf-8832-15e1f05f51e2	6690.62
	3495f861bf481a1a71ef57d11203fbb4645f7c74366e193a1ae04a86e0ef29c7	91634.8	40.3125	38.5721	36.6621	end	36.9165	40.2403	0	d8e52454-ca38-40f1-a2f3-b0013d77132a	90289.4
	2a29d87caafa440790088af40e5c890ea575b9326448f116bce450bc89151d58	4004.61	68.4316	38.1586	26.1094	pacing	26.3901	67.6826	0	d9cfb86e-ea6e-4a9d-a054-be13b5e8dbd3	0
	2a29d87caafa440790088af40e5c890ea575b9326448f116bce450bc89151d58	69807.6	29.873	25.28	23.0781	Spark analysis	23.3906	29.0586	1	0ffedb2e-2feb-4318-a0b9-b52ad94aac65	5334.96
	2a29d87caafa440790088af40e5c890ea575b9326448f116bce450bc89151d58	7054.84	25.5078	24.3847	23.2168	start	23.2428	25.4327	0	61d925dd-7630-4335-a84d-817828cea7be	5410.27
	2a29d87caafa440790088af40e5c890ea575b9326448f116bce450bc89151d58	69829.3	29.873	28.1502	26.5977	end	26.7189	29.7751	0	3178ae23-3d4c-49e0-b457-e557a030d1ac	68034.1
	3e2e96552c209652142169e03ab9cd0c6c27148ff48c1bca6de45bc5913d3886	5736.84	62.5957	36.0936	24.2441	pacing	24.5031	61.8686	0	f4f7eed5-7628-42db-a434-b79aaa8e3916	0
	3e2e96552c209652142169e03ab9cd0c6c27148ff48c1bca6de45bc5913d3886	8787.07	25.0527	23.6831	22.502	start	22.5775	24.7129	0	3343034a-c33a-4b67-8d3f-282cdef0f1c9	7142.5
	3e2e96552c209652142169e03ab9cd0c6c27148ff48c1bca6de45bc5913d3886	91634.8	26.9277	23.9481	22.1816	Spark analysis	22.4732	26.3379	1	c9364a92-0b0c-439e-a896-9a0fb5540446	7180.16
	3e2e96552c209652142169e03ab9cd0c6c27148ff48c1bca6de45bc5913d3886	91634.8	26.9277	25.6747	24.4473	end	24.4576	26.682	0	30ec782a-7e2d-49e0-9b68-176751730cdc	90289.4
	ff1d42e74dfd856ecd125bfd4a0c9be3a5fc62f6fcbffc173418eaef51da65f7	4531.81	49.5508	30.0065	20.7559	pacing	21.0051	49.1656	0	c7bfee9f-bcf1-4be7-af34-3eb9b202f342	0
	ff1d42e74dfd856ecd125bfd4a0c9be3a5fc62f6fcbffc173418eaef51da65f7	91634.8	23.4785	20.9223	19.1621	Spark analysis	19.4621	22.875	1	fd08e943-31f1-4a8f-aab3-7af95369184c	6427.02
	ff1d42e74dfd856ecd125bfd4a0c9be3a5fc62f6fcbffc173418eaef51da65f7	8448.15	21.0547	20.1276	19.3066	start	19.3415	21.0049	0	5a52cb4d-f665-4712-8118-0c345f081f98	6464.67
	ff1d42e74dfd856ecd125bfd4a0c9be3a5fc62f6fcbffc173418eaef51da65f7	91634.8	23.4785	22.1907	21.2285	end	21.2588	23.0264	0	c5364f62-205c-4eaf-ac49-24dc14613d74	89912.9
	40d1ebf047804d1ad47dfc84692b3a8e6e91952201613ab496d7db9e0aafdb90	5291.04	58.8691	36.8199	27.8984	pacing	28.1263	57.5021	0	3cddd58d-7163-45bc-96c3-8d096ef0cf9b	0
	40d1ebf047804d1ad47dfc84692b3a8e6e91952201613ab496d7db9e0aafdb90	98734.9	33.9102	28.7529	25.3438	Spark analysis	25.7714	33.084	1	bc55523a-c0df-4c72-8a46-e084ae8982ab	7540.05
	40d1ebf047804d1ad47dfc84692b3a8e6e91952201613ab496d7db9e0aafdb90	9900.45	28.2363	26.8591	25.5723	start	25.7207	28.1336	0	9e026152-6d66-4ad3-9e30-d00fada2940c	7587.57
	40d1ebf047804d1ad47dfc84692b3a8e6e91952201613ab496d7db9e0aafdb90	98809.8	33.9102	32.19	30.8418	end	30.8672	33.7815	0	dffd2b93-a79d-47ff-8a69-2b4d60f952ba	97019.6
	c58de1dbf3e95ec70e6c02d9cea3b234bd7637a4f41010610d4fabf1ec944cf2	3703.35	62.4316	40.9566	30.6699	pacing	30.7368	61.9039	0	4d2a2a46-d050-4148-b682-b5e52530c748	0
	c58de1dbf3e95ec70e6c02d9cea3b234bd7637a4f41010610d4fabf1ec944cf2	6188.72	31.2695	29.647	28.1992	start	28.2545	31.1325	0	045d3466-fef2-4067-ba5d-6e0ecfab7b01	4581.82
	c58de1dbf3e95ec70e6c02d9cea3b234bd7637a4f41010610d4fabf1ec944cf2	59979.1	39.5527	32.8041	28.0898	Spark analysis	28.4531	38.8455	1	761203f1-6551-4cb9-89c0-867ca7edd0be	4581.82
	c58de1dbf3e95ec70e6c02d9cea3b234bd7637a4f41010610d4fabf1ec944cf2	60000.7	39.5527	37.7462	36.2578	end	36.269	39.5002	0	f721d175-bd98-4746-82e4-5b24efb9d77f	58280.9
	10f1647e5cbcf44c086709368b675ec946404680764b6183db01de247369acd4	4381.18	67.5762	43.5909	32.4043	pacing	32.5479	67.1058	0	46ca6932-a142-43fc-a839-6ee838b383cf	0
	10f1647e5cbcf44c086709368b675ec946404680764b6183db01de247369acd4	7205.47	31.5391	30.1692	28.7227	start	28.9655	31.5336	0	3e0c34fb-0cc7-4b41-9daf-597e0c5508d4	5786.85
	10f1647e5cbcf44c086709368b675ec946404680764b6183db01de247369acd4	62765.7	38.5488	32.6697	28.7227	Spark analysis	29.175	37.1498	1	d48b6b58-326a-41ea-be54-603a6e652969	5786.85
	10f1647e5cbcf44c086709368b675ec946404680764b6183db01de247369acd4	62787.4	38.5488	35.954	34.4766	end	34.5398	37.831	0	dc285e91-32d9-4fbc-8208-34e0808d80ac	61180.5
	daf6bf1de591b05d3c9c3593553ee709a90e68f9ccaff872284b0f82d3e1a518	5849.81	39.0859	26.6741	21.7129	pacing	21.7825	38.9432	0	21ce296c-6342-4fcd-bfc8-a3da3cb69ada	0
	daf6bf1de591b05d3c9c3593553ee709a90e68f9ccaff872284b0f82d3e1a518	10556.9	22.2363	21.2818	20.4062	start	20.4174	22.0889	0	7786f08a-045a-4e0e-96ba-a565aa690fc3	8648.79
	daf6bf1de591b05d3c9c3593553ee709a90e68f9ccaff872284b0f82d3e1a518	91634.8	24.1504	21.5454	19.6855	Spark analysis	20.0957	23.7305	1	02324b8a-be5e-4d18-939e-a1b4933ee911	8686.44
	daf6bf1de591b05d3c9c3593553ee709a90e68f9ccaff872284b0f82d3e1a518	91634.8	24.1504	23.0333	21.9219	end	22.0217	24.1286	0	f6df5ca9-c908-4c7d-af9d-b86f01dee008	90214.1
	aa964fac2246e7cb2d3c312d80375b4f7224e836ec6ada1580ccba470f237f9c	6113.41	57.4043	36.1667	28.207	pacing	28.5	56.1679	0	1f5bbb9a-2bbc-41d2-ab1e-8d4e106ac16b	0
	aa964fac2246e7cb2d3c312d80375b4f7224e836ec6ada1580ccba470f237f9c	9803.81	29.2715	27.8659	26.6484	start	26.6875	29.2283	0	ee63d7e9-965e-4553-afd9-277642dee6d5	8083.93
	aa964fac2246e7cb2d3c312d80375b4f7224e836ec6ada1580ccba470f237f9c	75230.2	35.1582	30.031	26.3809	Spark analysis	26.8377	34.3247	1	2e92bde3-a1ed-4a4c-9010-1f0c4e710cce	8121.59
	aa964fac2246e7cb2d3c312d80375b4f7224e836ec6ada1580ccba470f237f9c	75214.2	34.9492	33.3565	31.459	end	31.65	34.946	0	f2441938-7735-4246-a2ad-87a41a98e5fb	73946.2
